# Supplementary material for: Misregulation of ELK1, AP1, and E12 Transcription Factor Networks Is Associated with Melanoma Progression
Source: Cancers (Basel). 2020 Feb 17;12(2):458. doi: 10.3390/cancers12020458 (PMC7072154; doi:10.3390/cancers12020458)
Supplement: Supplementary file 1 [file cancers-12-00458-s001.zip]

Archive with 24 entries (22 files):
- cancers-701483-suppl-final/
- cancers-701483-suppl-final/cancers-701483-suppl.docx
- cancers-701483-suppl-final/Supp_Table_1.xlsx
- cancers-701483-suppl-final/Supp_Table_2.xlsx
- cancers-701483-suppl-final/Supp_Table_3.xlsx
- cancers-701483-suppl-final/Supp_Table_4.xlsx
- cancers-701483-suppl-final/Supp_Table_5.xlsx
- cancers-701483-suppl-final/Supp_Table_6.xlsx
- cancers-701483-suppl-final/Supp_Table_7.xlsx
- cancers-701483-suppl-final/Supp_Table_8.xlsx
- cancers-701483-suppl-final/__MACOSX/
- cancers-701483-suppl-final/__MACOSX/._Supp Fig 1.png
- cancers-701483-suppl-final/__MACOSX/._Supp Fig 2.png
- cancers-701483-suppl-final/__MACOSX/._Supp Fig 3.png
- cancers-701483-suppl-final/__MACOSX/._Supp Fig 4.png
- cancers-701483-suppl-final/__MACOSX/._Supp Fig 5.png
- cancers-701483-suppl-final/__MACOSX/._Supp Fig 6.png
- cancers-701483-suppl-final/__MACOSX/._Supp_Table_1.xlsx
- cancers-701483-suppl-final/__MACOSX/._Supp_Table_2.xlsx
- cancers-701483-suppl-final/__MACOSX/._Supp_Table_3.xlsx
- cancers-701483-suppl-final/__MACOSX/._Supp_Table_4.xlsx
- cancers-701483-suppl-final/__MACOSX/._Supp_Table_5.xlsx
- cancers-701483-suppl-final/__MACOSX/._Supp_Table_6.xlsx
- cancers-701483-suppl-final/__MACOSX/._Supp_Table_7.xlsx
