# Supplementary material for: Misregulation of ELK1, AP1, and E12 Transcription Factor Networks Is Associated with Melanoma Progression
Source: Cancers (Basel). 2020 Feb 17;12(2):458. doi: 10.3390/cancers12020458 (PMC7072154; doi:10.3390/cancers12020458)
Supplement: Supplementary file 1 [file cancers-12-00458-s001.zip › cancers-701483-suppl-final/Supp_Table_1.xlsx]

## Sheet: Supp_Table_1_Melanoma_sample_cl
Supp Table 1. Sample IDs, clinical data, and their classification
SRR	sample	gender.x	tissue	primarytumor thickness (breslow’s depth)	primarytumor (t) category (tnm classification)	regionalnodes (n) category (tnm classification)	distantmetastasis (m) category (tnm classification)	tumorstage (ajcc classification)	ulceration	timetodeath/last followup, months	survival(1=dead,0=alive)	category	gender.y	SampleName	SampleID.mod	SampleID.mod.group	group	sex
SRS2158471	GSM2595193	F	common acquired nevus	na	na	na	na	na	na	na	na	control	female	SRS2158471	S1	S1_control	control	female
SRS2158472	GSM2595194	F	common acquired nevus	na	na	na	na	na	na	na	na	control	female	SRS2158472	S2	S2_control	control	female
SRS2158473	GSM2595195	F	common acquired nevus	na	na	na	na	na	na	na	na	control	female	SRS2158473	S3	S3_control	control	female
SRS2158474	GSM2595196	F	common acquired nevus	na	na	na	na	na	na	na	na	control	female	SRS2158474	S4	S4_control	control	female
SRS2158475	GSM2595197	F	common acquired nevus	na	na	na	na	na	na	na	na	control	female	SRS2158475	S5	S5_control	control	female
SRS2158476	GSM2595198	F	common acquired nevus	na	na	na	na	na	na	na	na	control	female	SRS2158476	S6	S6_control	control	female
SRS2158477	GSM2595199	F	common acquired nevus	na	na	na	na	na	na	na	na	control	female	SRS2158477	S7	S7_control	control	female
SRS2158478	GSM2595201	F	common acquired nevus	na	na	na	na	na	na	na	na	control	female	SRS2158478	S8	S8_control	control	female
SRS2158479	GSM2595200	F	common acquired nevus	na	na	na	na	na	na	na	na	control	female	SRS2158479	S9	S9_control	control	female
SRS2158480	GSM2595202	F	common acquired nevus	na	na	na	na	na	na	na	na	control	female	SRS2158480	S10	S10_control	control	female
SRS2158481	GSM2595203	F	common acquired nevus	na	na	na	na	na	na	na	na	control	female	SRS2158481	S11	S11_control	control	female
SRS2158482	GSM2595204	F	common acquired nevus	na	na	na	na	na	na	na	na	control	female	SRS2158482	S12	S12_control	control	female
SRS2158483	GSM2595206	F	common acquired nevus	na	na	na	na	na	na	na	na	control	female	SRS2158483	S13	S13_control	control	female
SRS2158485	GSM2595205	F	common acquired nevus	na	na	na	na	na	na	na	na	control	female	SRS2158485	S14	S14_control	control	female
SRS2158530	GSM2595254	F	common acquired nevus	na	na	na	na	na	na	na	na	control	female	SRS2158530	S15	S15_control	control	female
SRS2158532	GSM2595256	F	common acquired nevus	na	na	na	na	na	na	na	na	control	female	SRS2158532	S16	S16_control	control	female
SRS2158533	GSM2595257	F	common acquired nevus	na	na	na	na	na	na	na	na	control	female	SRS2158533	S17	S17_control	control	female
SRS2158534	GSM2595255	F	common acquired nevus	na	na	na	na	na	na	na	na	control	female	SRS2158534	S18	S18_control	control	female
SRS2158535	GSM2595258	F	common acquired nevus	na	na	na	na	na	na	na	na	control	female	SRS2158535	S19	S19_control	control	female
SRS2158536	GSM2595253	F	common acquired nevus	na	na	na	na	na	na	na	na	control	female	SRS2158536	S20	S20_control	control	female
SRS2158537	GSM2595260	F	common acquired nevus	na	na	na	na	na	na	na	na	control	female	SRS2158537	S21	S21_control	control	female
SRS2158538	GSM2595261	F	common acquired nevus	na	na	na	na	na	na	na	na	control	female	SRS2158538	S22	S22_control	control	female
SRS2158539	GSM2595262	F	common acquired nevus	na	na	na	na	na	na	na	na	control	female	SRS2158539	S23	S23_control	control	female
SRS2158542	GSM2595259	F	common acquired nevus	na	na	na	na	na	na	na	na	control	female	SRS2158542	S24	S24_control	control	female
SRS2158545	GSM2595268	F	common acquired nevus	na	na	na	na	na	na	na	na	control	female	SRS2158545	S25	S25_control	control	female
SRS2158546	GSM2595269	F	common acquired nevus	na	na	na	na	na	na	na	na	control	female	SRS2158546	S26	S26_control	control	female
SRS2158548	GSM2595270	F	common acquired nevus	na	na	na	na	na	na	na	na	control	female	SRS2158548	S27	S27_control	control	female
SRS2158490	GSM2595211	M	primary melanoma	12	T4a	N3	M0	IIIc	No	3 months	1	Invasive	male	SRS2158490	S64	S64_Invasive	Invasive	male
SRS2158491	GSM2595213	F	primary melanoma	10	T4b	N3	M0	IIIc	Yes	23 months	1	Invasive	female	SRS2158491	S65	S65_Invasive	Invasive	female
SRS2158493	GSM2595215	M	primary melanoma	15	T4b	N1a	M0	IIIb	Yes	79 months	1	Invasive	male	SRS2158493	S66	S66_Invasive	Invasive	male
SRS2158494	GSM2595217	F	primary melanoma	4.05	T4a	N2b	M0	IIIb	No	29 months	1	Invasive	female	SRS2158494	S67	S67_Invasive	Invasive	female
SRS2158496	GSM2595216	M	primary melanoma	23	T4a	N1b	M0	IIIb	No	29 months	1	Invasive	male	SRS2158496	S68	S68_Invasive	Invasive	male
SRS2158500	GSM2595220	M	primary melanoma	3.75	T3a	N1b	M0	IIIb	No	25 months	1	Invasive	male	SRS2158500	S69	S69_Invasive	Invasive	male
SRS2158505	GSM2595228	F	primary melanoma	4	T3a	N1a	M0	IIIa	No	139 months	0	Invasive	female	SRS2158505	S70	S70_Invasive	Invasive	female
SRS2158516	GSM2595238	M	primary melanoma	5.09	T4a	N1b	M0	IIIb	No	104 months	1	Invasive	male	SRS2158516	S72	S72_Invasive	Invasive	male
SRS2158513	GSM2595235	M	primary melanoma	0.37	T1a	N0	M0	Ia	No	108 months	0	Non-Invasive	male	SRS2158513	S47	S47_Non.Invasive	Non-Invasive	male
SRS2158514	GSM2595237	F	primary melanoma	0.54	T1a	N0	M0	Ia	No	127 months	0	Non-Invasive	female	SRS2158514	S48	S48_Non.Invasive	Non-Invasive	female
SRS2158517	GSM2595241	M	primary melanoma	0.98	T1a	N0	M0	Ia	No	99 months	0	Non-Invasive	male	SRS2158517	S50	S50_Non.Invasive	Non-Invasive	male
SRS2158523	GSM2595245	M	primary melanoma	0.95	T1a	N0	M0	Ia	No	89 months	0	Non-Invasive	male	SRS2158523	S53	S53_Non.Invasive	Non-Invasive	male
SRS2158524	GSM2595246	M	primary melanoma	0.7	T1a	N0	M0	Ia	No	88 months	0	Non-Invasive	male	SRS2158524	S54	S54_Non.Invasive	Non-Invasive	male
SRS2158525	GSM2595247	F	primary melanoma	0.74	T1a	Nx	M0	Ia	No	79 months	0	Non-Invasive	female	SRS2158525	S55	S55_Non.Invasive	Non-Invasive	female
SRS2158526	GSM2595250	F	primary melanoma	0.35	T1a	N0	M0	Ia	No	110 months	0	Non-Invasive	female	SRS2158526	S56	S56_Non.Invasive	Non-Invasive	female
SRS2158528	GSM2595249	F	primary melanoma	0.3	T1a	N0	M0	Ia	No	96 months	0	Non-Invasive	female	SRS2158528	S58	S58_Non.Invasive	Non-Invasive	female
SRS2158529	GSM2595248	F	primary melanoma	0.24	T1a	N0	M0	Ia	No	88 months	0	Non-Invasive	female	SRS2158529	S59	S59_Non.Invasive	Non-Invasive	female
SRS2158541	GSM2595264	F	primary melanoma	0.5	T1	na	na	na	na	na	na	Non-Invasive	female	SRS2158541	S61	S61_Non.Invasive	Non-Invasive	female
