# Supplementary material for: Misregulation of ELK1, AP1, and E12 Transcription Factor Networks Is Associated with Melanoma Progression
Source: Cancers (Basel). 2020 Feb 17;12(2):458. doi: 10.3390/cancers12020458 (PMC7072154; doi:10.3390/cancers12020458)
Supplement: Supplementary file 1 [file cancers-12-00458-s001.zip › cancers-701483-suppl-final/Supp_Table_2.xlsx]

## Sheet: Supp_Table_2.1_ClusterProfiler_
Supp Table 2.1. Pathway enrichment result for common genes between consensus turquoise and invasive brown module
	ONTOLOGY	ID	Description	GeneRatio	BgRatio	pvalue	p.adjust	qvalue	geneID	Count
GO:0007033	BP	GO:0007033	vacuole organization	11/223	157/18493	3.2815e-06	0.00895848	0.00866315	NAGPA/SPG11/HPS1/PIK3C2B/LYST/LRSAM1/ATG16L2/ATG4B/PACS2/UBQLN2/CLN3	11
GO:0006303	BP	GO:0006303	double-strand break repair via nonhomologous end joining	8/223	85/18493	8.54854e-06	0.0116688	0.0112841	MLH1/BABAM1/PRPF19/HERC2/BABAM2/POLL/KDM2A/HIST1H4E	8
GO:0000726	BP	GO:0000726	non-recombinational repair	8/223	92/18493	1.53825e-05	0.0139981	0.0135366	MLH1/BABAM1/PRPF19/HERC2/BABAM2/POLL/KDM2A/HIST1H4E	8
GO:0016236	BP	GO:0016236	macroautophagy	13/223	279/18493	3.59479e-05	0.0245344	0.0237256	USP36/LAMTOR2/PIK3C2B/LRSAM1/LARP1/MTMR14/WDR81/ATG16L2/ATG4B/PACS2/UBQLN2/CLN3/HTT	13

## Sheet: Supp_Table_2.2_ClusterProfiler_
Supp Table 2.2. Pathway enrichment result for common genes between consensus turquoise and invasive turquoise module
	ONTOLOGY	ID	Description	GeneRatio	BgRatio	pvalue	p.adjust	qvalue	geneID	Count
GO:0061013	BP	GO:0061013	regulation of mRNA catabolic process	14/374	140/18493	9.75544e-07	0.00291531	0.00275377	UPF1/KHSRP/HNRNPM/GTPBP1/APEX1/ZC3HAV1/TARDBP/NUP214/RC3H1/SERBP1/HNRNPU/SAMD4B/GIGYF2/DCP1A	14
GO:0043487	BP	GO:0043487	regulation of RNA stability	13/374	126/18493	1.67162e-06	0.00291531	0.00275377	UPF1/KHSRP/HNRNPM/APEX1/TARDBP/NUP214/RC3H1/SERBP1/HNRNPU/SAMD4B/SMG5/GIGYF2/DCP1A	13
GO:0043488	BP	GO:0043488	regulation of mRNA stability	12/374	118/18493	4.88253e-06	0.00567675	0.00536221	UPF1/KHSRP/HNRNPM/APEX1/TARDBP/NUP214/RC3H1/SERBP1/HNRNPU/SAMD4B/GIGYF2/DCP1A	12
GO:1903311	BP	GO:1903311	regulation of mRNA metabolic process	18/374	264/18493	7.72172e-06	0.00673334	0.00636026	UPF1/KHSRP/HNRNPM/GTPBP1/APEX1/ZC3HAV1/NUP98/TARDBP/NUP214/RC3H1/CDK9/SERBP1/CELF1/HNRNPU/RBM15/SAMD4B/GIGYF2/DCP1A	18
GO:0015931	BP	GO:0015931	nucleobase-containing compound transport	16/374	237/18493	2.78146e-05	0.0194035	0.0183284	UPF1/KHSRP/CASC3/NUP98/ENY2/NUP214/NUP210/SRRM1/RIPK1/HNRNPU/U2AF1/DDX19A/SNUPN/SLC35A4/BICD2/SMG5	16
GO:0050657	BP	GO:0050657	nucleic acid transport	14/374	195/18493	4.50018e-05	0.0205946	0.0194535	UPF1/KHSRP/CASC3/NUP98/ENY2/NUP214/NUP210/SRRM1/HNRNPU/U2AF1/DDX19A/SNUPN/BICD2/SMG5	14
GO:0050658	BP	GO:0050658	RNA transport	14/374	195/18493	4.50018e-05	0.0205946	0.0194535	UPF1/KHSRP/CASC3/NUP98/ENY2/NUP214/NUP210/SRRM1/HNRNPU/U2AF1/DDX19A/SNUPN/BICD2/SMG5	14
GO:0051236	BP	GO:0051236	establishment of RNA localization	14/374	198/18493	5.31615e-05	0.0205946	0.0194535	UPF1/KHSRP/CASC3/NUP98/ENY2/NUP214/NUP210/SRRM1/HNRNPU/U2AF1/DDX19A/SNUPN/BICD2/SMG5	14
GO:0006402	BP	GO:0006402	mRNA catabolic process	18/374	307/18493	5.77556e-05	0.0205946	0.0194535	UPF1/KHSRP/HNRNPM/GTPBP1/APEX1/ZC3HAV1/CASC3/TARDBP/NUP214/RC3H1/SERBP1/HNRNPU/PATL1/EXOSC10/SAMD4B/SMG5/GIGYF2/DCP1A	18
GO:0051028	BP	GO:0051028	mRNA transport	12/374	151/18493	5.9044e-05	0.0205946	0.0194535	UPF1/KHSRP/CASC3/NUP98/ENY2/NUP214/NUP210/SRRM1/U2AF1/DDX19A/BICD2/SMG5	12
GO:0006403	BP	GO:0006403	RNA localization	15/374	231/18493	7.67437e-05	0.0243347	0.0229864	UPF1/KHSRP/CASC3/NUP98/ENY2/NUP214/NUP210/SRRM1/HNRNPU/U2AF1/DDX19A/SNUPN/EXOSC10/BICD2/SMG5	15
GO:0016570	BP	GO:0016570	histone modification	22/374	456/18493	0.000162801	0.0473209	0.044699	PPM1F/JADE3/SETD6/KAT2A/PRDM4/KMT2A/ENY2/PKN1/SIN3B/KDM6B/PHF21A/CDK9/CTBP1/ATXN7/NSD1/BRD7/MECP2/EHMT1/MTA1/TET3/WDR5/MLLT6	22
GO:0036464	CC	GO:0036464	cytoplasmic ribonucleoprotein granule	14/387	207/19659	6.49661e-05	0.0173883	0.0165585	UPF1/KHSRP/CASC3/SYNE1/CAPRIN1/RC3H1/CKAP4/CDK9/HNRNPU/ICOSLG/PATL1/SAMD4B/GIGYF2/DCP1A	14
GO:0034399	CC	GO:0034399	nuclear periphery	11/387	134/19659	7.05406e-05	0.0173883	0.0165585	CAD/HNRNPM/TELO2/NUP98/SRRM1/CASK/HNRNPU/ATXN7/ATF7/IPO4/CSNK2B	11
GO:0035770	CC	GO:0035770	ribonucleoprotein granule	14/387	219/19659	0.000118596	0.0194893	0.0185592	UPF1/KHSRP/CASC3/SYNE1/CAPRIN1/RC3H1/CKAP4/CDK9/HNRNPU/ICOSLG/PATL1/SAMD4B/GIGYF2/DCP1A	14
GO:0003714	MF	GO:0003714	transcription corepressor activity	16/379	238/17632	6.01657e-05	0.0356181	0.0338195	MNT/APEX1/SUFU/SIN3B/RERE/HNRNPU/CTBP1/NSD1/BRD7/MECP2/ATF7IP/ZHX3/MTA1/NR2F2/DAXX/HOMEZ	16

## Sheet: Supp_Table_2.3_ClusterProfiler_
Supp Table 2.3. Pathway enrichment result for common genes between consensus turquoise and invasive blue module
	ONTOLOGY	ID	Description	GeneRatio	BgRatio	pvalue	p.adjust	qvalue	geneID	Count
GO:0016569	BP	GO:0016569	covalent chromatin modification	22/258	470/18493	7.94283e-07	0.00223273	0.00210861	KMT2E/PHF20/MTA3/JADE1/WDR70/HUWE1/RNF40/EZH1/DNMT3A/HELLS/DPF2/KAT7/MAP3K12/HDAC8/PAXIP1/AUTS2/LMNA/MYSM1/RNF168/KMT2D/KAT5/EP400	22
GO:0016570	BP	GO:0016570	histone modification	20/258	456/18493	6.78081e-06	0.00953043	0.00900064	KMT2E/PHF20/MTA3/JADE1/WDR70/HUWE1/RNF40/EZH1/DPF2/KAT7/MAP3K12/HDAC8/PAXIP1/AUTS2/LMNA/MYSM1/RNF168/KMT2D/KAT5/EP400	20
GO:0106074	BP	GO:0106074	aminoacyl-tRNA metabolism involved in translational fidelity	4/258	12/18493	1.67769e-05	0.0157199	0.0148461	LARS/VARS2/TARS2/VARS	4
GO:0016607	CC	GO:0016607	nuclear speck	19/262	382/19659	9.8011e-07	0.00035382	0.000320857	KMT2E/THRAP3/U2AF2/PSME4/JADE1/ACIN1/CACTIN/ELL/PRPF40B/RBBP6/RREB1/FTO/LMNA/NXF1/NRIP1/EP400/KAZN/GRK5/RBM15B	19
GO:0035097	CC	GO:0035097	histone methyltransferase complex	8/262	88/19659	2.29063e-05	0.00306465	0.00277914	PHF20/CBX5/EZH1/ZNF462/PAXIP1/KMT2D/ZNF407/C17orf49	8
GO:0034708	CC	GO:0034708	methyltransferase complex	9/262	116/19659	2.5468e-05	0.00306465	0.00277914	PHF20/CBX5/EZH1/ZNF462/PAXIP1/KMT2D/ZNF407/C17orf49/RBM15B	9
GO:0000790	CC	GO:0000790	nuclear chromatin	15/262	369/19659	0.000137823	0.0124385	0.0112797	MTA3/SMARCD1/CBX5/NFATC2/MEF2D/DNMT3A/JUND/DPF2/KAT7/ASXL2/DVL3/KAT5/NRIP1/EP400/C17orf49	15
GO:0070603	CC	GO:0070603	SWI/SNF superfamily-type complex	6/262	76/19659	0.000530265	0.0382851	0.0347184	MTA3/SMARCD1/DPF2/KAT5/EP400/C17orf49	6
GO:0000123	CC	GO:0000123	histone acetyltransferase complex	6/262	84/19659	0.000902497	0.0465431	0.042207	PHF20/JADE1/DPF2/KAT7/KAT5/EP400	6
GO:0000932	CC	GO:0000932	P-body	6/262	84/19659	0.000902497	0.0465431	0.042207	EDC4/AGO2/BTBD2/AGO4/EDC3/YTHDF2	6
GO:0002161	MF	GO:0002161	aminoacyl-tRNA editing activity	4/260	12/17632	2.0837e-05	0.00987674	0.00945342	LARS/VARS2/TARS2/VARS	4
GO:0017137	MF	GO:0017137	Rab GTPase binding	11/260	185/17632	9.74608e-05	0.0230982	0.0221082	CLEC16A/KIF16B/TBC1D17/EHD1/MADD/TBC1D4/RAC1/TRAPPC9/TRAPPC12/CHML/GDI1	11
GO:0042393	MF	GO:0042393	histone binding	11/260	195/17632	0.000155296	0.0245368	0.0234852	KMT2E/NCAPD2/PSME4/CBX5/DPF2/KAT7/ATAD2/MYSM1/RNF168/KMT2D/KAT5	11

## Sheet: Supp_Table_2.4_ClusterProfiler_
Supp Table 2.4. Pathway enrichment result for common genes between consensus turquoise and non-invasive turquoise module
	ONTOLOGY	ID	Description	GeneRatio	BgRatio	pvalue	p.adjust	qvalue	geneID	Count
GO:0018205	BP	GO:0018205	peptidyl-lysine modification	24/479	361/18493	2.60195e-05	0.0310918	0.0294359	HDAC7/SENP1/SMARCB1/BRD1/EZH1/PRDM2/KAT14/NSD1/RUVBL1/EHMT1/BAG6/SRCAP/HDAC6/EP300/CTCF/UBE2I/DOT1L/PIAS4/EZH2/P3H3/TWIST1/RELA/TRRAP/LDB1	24
GO:0032784	BP	GO:0032784	regulation of DNA-templated transcription, elongation	8/479	48/18493	2.90094e-05	0.0310918	0.0294359	ZNF326/ERCC6/CDK13/EZH2/RNF168/LEO1/DDX39B/LDB1	8
GO:0006360	BP	GO:0006360	transcription by RNA polymerase I	9/479	63/18493	3.32781e-05	0.0310918	0.0294359	SMARCB1/HEATR1/POLR1E/CAVIN1/ERCC6/POLR2E/MED1/SMARCA4/PHF8	9
GO:0033143	BP	GO:0033143	regulation of intracellular steroid hormone receptor signaling pathway	10/479	79/18493	3.60095e-05	0.0310918	0.0294359	PARP1/PRMT2/NCOR2/SRC/HDAC6/EP300/UBE2I/GPAM/MED1/SMARCA4	10
GO:0016569	BP	GO:0016569	covalent chromatin modification	28/479	470/18493	4.1238e-05	0.0310918	0.0294359	HDAC7/SMARCB1/BRD1/EZH1/PRDM2/DNMT3A/KAT14/PRMT2/NSD1/RUVBL1/EHMT1/RING1/AKAP8L/SRCAP/HDAC6/EP300/ZMYND8/CTCF/DOT1L/EZH2/TWIST1/RNF168/LEO1/PHF8/MTA1/PCGF3/TRRAP/LDB1	28
GO:0006354	BP	GO:0006354	DNA-templated transcription, elongation	11/479	98/18493	4.62217e-05	0.0310918	0.0294359	ELOF1/ZNF326/ERCC6/CDK13/POLR2E/EZH2/RNF168/LEO1/POLR2A/DDX39B/LDB1	11
GO:0010256	BP	GO:0010256	endomembrane system organization	25/479	403/18493	5.55031e-05	0.0315932	0.0299106	ABCD1/STX2/COG3/RAB30/DNAJC13/VPS37B/LYST/GOLGA2/GOLGA8A/ALS2CL/NPLOC4/BAG6/AKAP8L/TRAM2/ARFGEF1/ATP8B4/NDRG1/GBF1/TARDBP/MTSS1L/BIN1/RNF26/ANO6/GAK/DYNC2H1	25
GO:0016570	BP	GO:0016570	histone modification	27/479	456/18493	6.26227e-05	0.0315932	0.0299106	HDAC7/SMARCB1/BRD1/EZH1/PRDM2/KAT14/PRMT2/NSD1/RUVBL1/EHMT1/RING1/AKAP8L/SRCAP/HDAC6/EP300/ZMYND8/CTCF/DOT1L/EZH2/TWIST1/RNF168/LEO1/PHF8/MTA1/PCGF3/TRRAP/LDB1	27
GO:1904837	BP	GO:1904837	beta-catenin-TCF complex assembly	6/479	30/18493	0.000102408	0.0459243	0.0434785	RUVBL1/BCL9L/EP300/SMARCA4/LEO1/TRRAP	6
GO:0016607	CC	GO:0016607	nuclear speck	25/495	382/19659	1.45858e-05	0.00439072	0.00383476	ATP6V0A1/OSGEP/BRD1/FNBP4/UNC45A/SRRM2/RING1/AP5Z1/AKAP8L/CDK13/CARMIL1/ACIN1/PRPF40B/TARDBP/PUM1/GATAD2B/DYRK1A/PSKH1/PRPF18/ATPAF2/PRPF8/DAZAP2/MAML2/FOXO4/DDX39B	25
GO:0070603	CC	GO:0070603	SWI/SNF superfamily-type complex	10/495	76/19659	2.0155e-05	0.00439072	0.00383476	ARID1B/SMARCA2/SMARCB1/RUVBL1/SRCAP/SMARCA4/GATAD2B/MTA1/TRRAP/C17orf49	10
GO:0000790	CC	GO:0000790	nuclear chromatin	24/495	369/19659	2.38626e-05	0.00439072	0.00383476	ARID1B/SMARCA2/SMARCB1/TELO2/DNMT3A/ZEB2/RUVBL1/NCOR2/RING1/CDK13/SRCAP/CBX5/EZH2/TARDBP/SMARCA4/TAF4/APTX/GATAD2B/NSMF/RELA/MTA1/TRRAP/LDB1/C17orf49	24
GO:0034399	CC	GO:0034399	nuclear periphery	13/495	134/19659	3.4572e-05	0.00477094	0.00416684	TELO2/DNMT3A/ZNF326/ATF7/CFL1/RUVBL1/NCOR2/AKAP8L/ARFGEF1/PIAS4/NSMF/ZNF703/DDX39B	13
GO:1904949	CC	GO:1904949	ATPase complex	11/495	102/19659	5.21982e-05	0.00576268	0.005033	ARID1B/SMARCA2/SMARCB1/RUVBL1/SRCAP/ABCD4/SMARCA4/GATAD2B/MTA1/TRRAP/C17orf49	11
GO:0016363	CC	GO:0016363	nuclear matrix	11/495	108/19659	8.82973e-05	0.00812335	0.00709477	DNMT3A/ZNF326/CFL1/RUVBL1/NCOR2/AKAP8L/ARFGEF1/PIAS4/NSMF/ZNF703/DDX39B	11
GO:0061695	CC	GO:0061695	transferase complex, transferring phosphorus-containing groups	18/495	259/19659	0.00010716	0.00845032	0.00738033	TAF6/ACVR2A/POLR1E/POLG/SOCS6/INSR/POLE/CDK13/MAP3K13/POLR2E/ZNFX1/TAF4/TBC1D5/POLR3A/LEO1/POLR2A/SOCS3/TRRAP	18
GO:0071565	CC	GO:0071565	nBAF complex	4/495	15/19659	0.000434634	0.023846	0.0208266	ARID1B/SMARCA2/SMARCB1/SMARCA4	4
GO:0032580	CC	GO:0032580	Golgi cisterna membrane	9/495	92/19659	0.000516272	0.023846	0.0208266	ST3GAL1/CHPF2/GALNT3/CHPF/COG3/ASAP2/GOLGA2/GOLGA8A/B3GALT6	9
GO:0000922	CC	GO:0000922	spindle pole	12/495	154/19659	0.000537634	0.023846	0.0208266	ASPM/NDE1/SPAG5/TPX2/TBCCD1/CEP89/WDR60/CEP85/TUBG1/GOLGA2/PRC1/NIN	12
GO:0031985	CC	GO:0031985	Golgi cisterna	10/495	113/19659	0.000573278	0.023846	0.0208266	ST3GAL1/CHPF2/GALNT3/CHPF/COG3/RAB30/ASAP2/GOLGA2/GOLGA8A/B3GALT6	10
GO:1990752	CC	GO:1990752	microtubule end	5/495	28/19659	0.000603597	0.023846	0.0208266	ASPM/SPAG5/NIN/CLIP2/MAPRE2	5
GO:0031248	CC	GO:0031248	protein acetyltransferase complex	9/495	94/19659	0.000604791	0.023846	0.0208266	BRD1/TAF6/KAT14/RUVBL1/EP300/NAA25/TAF4/UBAP2L/TRRAP	9
GO:1902493	CC	GO:1902493	acetyltransferase complex	9/495	94/19659	0.000604791	0.023846	0.0208266	BRD1/TAF6/KAT14/RUVBL1/EP300/NAA25/TAF4/UBAP2L/TRRAP	9
GO:0005795	CC	GO:0005795	Golgi stack	11/495	145/19659	0.00112866	0.0393091	0.0343317	ST3GAL1/CHPF2/GALNT3/CHPF/COG3/RAB30/ASAP2/GOLGA2/GOLGA8A/B3GALT6/GBF1	11
GO:0016514	CC	GO:0016514	SWI/SNF complex	4/495	19/19659	0.00113939	0.0393091	0.0343317	ARID1B/SMARCA2/SMARCB1/SMARCA4	4
GO:0000123	CC	GO:0000123	histone acetyltransferase complex	8/495	84/19659	0.001247	0.0404909	0.0353639	BRD1/TAF6/KAT14/RUVBL1/EP300/TAF4/UBAP2L/TRRAP	8

## Sheet: Supp_Table_2.5_ClusterProfiler_
Supp Table 2.5. Pathway enrichment result for common genes between consensus turquoise and non-invasive blue module
	ONTOLOGY	ID	Description	GeneRatio	BgRatio	pvalue	p.adjust	qvalue	geneID	Count
GO:0016607	CC	GO:0016607	nuclear speck	22/454	382/19659	8.73508e-05	0.0404434	0.0371471	SRSF4/NSRP1/VIRMA/EHMT2/PSME4/JADE1/PRPF19/MAPK14/SRSF6/SNRPA1/CKAP4/MBD1/DUSP11/DGKZ/TATDN2/SMC6/RNF169/IL16/CLK3/SRSF10/TOPORS/RBM15B	22

## Sheet: Supp_Table_2.6_ClusterProfiler_
Supp Table 2.6. Pathway enrichment result for common genes between consensus turquoise and non-invasive red module
	ONTOLOGY	ID	Description	GeneRatio	BgRatio	pvalue	p.adjust	qvalue	geneID	Count
GO:0016607	CC	GO:0016607	nuclear speck	13/191	382/19659	9.70954e-05	0.0323328	0.0300485	BAZ2A/SF3A1/CACTIN/ZMIZ1/HDAC5/HP1BP3/RBM39/TUT1/SON/SRSF2/IFI16/RBM10/KAZN	13
GO:0035770	CC	GO:0035770	ribonucleoprotein granule	9/191	219/19659	0.000300094	0.0499657	0.0464357	OGFOD1/LARP4B/DDX6/SYMPK/AGO3/CAPRIN1/RAC1/SAMD4B/PNRC2	9

## Sheet: Supp_Table_2.7_ClusterProfiler_
Supp Table 2.7. Pathway enrichment result for common genes between consensus turquoise and non-invasive yellow module
	ONTOLOGY	ID	Description	GeneRatio	BgRatio	pvalue	p.adjust	qvalue	geneID	Count
GO:0016570	BP	GO:0016570	histone modification	20/240	456/18493	2.26382e-06	0.00520722	0.00491134	KMT2E/PHF20/SART3/PPM1F/RPS6KA5/KDM4C/PRDM4/KDM5C/DNMT1/KDM6B/PHF21A/SETDB2/PAXIP1/AUTS2/ATXN7/WDR82/BRD7/USP7/RBM14/MLLT6	20
GO:0016569	BP	GO:0016569	covalent chromatin modification	20/240	470/18493	3.57393e-06	0.00520722	0.00491134	KMT2E/PHF20/SART3/PPM1F/RPS6KA5/KDM4C/PRDM4/KDM5C/DNMT1/KDM6B/PHF21A/SETDB2/PAXIP1/AUTS2/ATXN7/WDR82/BRD7/USP7/RBM14/MLLT6	20
GO:0018022	BP	GO:0018022	peptidyl-lysine methylation	9/240	125/18493	3.72209e-05	0.0305858	0.0288478	KMT2E/METTL22/KDM4C/DNMT1/SETDB2/PAXIP1/AUTS2/WDR82/MLLT6	9
GO:0051571	BP	GO:0051571	positive regulation of histone H3-K4 methylation	4/240	16/18493	4.45391e-05	0.0305858	0.0288478	KMT2E/DNMT1/PAXIP1/AUTS2	4
GO:0016571	BP	GO:0016571	histone methylation	9/240	135/18493	6.80211e-05	0.0305858	0.0288478	KMT2E/KDM4C/PRDM4/DNMT1/SETDB2/PAXIP1/AUTS2/WDR82/MLLT6	9
GO:0031056	BP	GO:0031056	regulation of histone modification	9/240	139/18493	8.52716e-05	0.0305858	0.0288478	KMT2E/SART3/RPS6KA5/KDM4C/DNMT1/PAXIP1/AUTS2/BRD7/MLLT6	9
GO:0034968	BP	GO:0034968	histone lysine methylation	8/240	110/18493	9.40087e-05	0.0305858	0.0288478	KMT2E/KDM4C/DNMT1/SETDB2/PAXIP1/AUTS2/WDR82/MLLT6	8
GO:0006479	BP	GO:0006479	protein methylation	10/240	174/18493	9.44654e-05	0.0305858	0.0288478	KMT2E/METTL22/KDM4C/PRDM4/DNMT1/SETDB2/PAXIP1/AUTS2/WDR82/MLLT6	10
GO:0008213	BP	GO:0008213	protein alkylation	10/240	174/18493	9.44654e-05	0.0305858	0.0288478	KMT2E/METTL22/KDM4C/PRDM4/DNMT1/SETDB2/PAXIP1/AUTS2/WDR82/MLLT6	10
GO:0008380	BP	GO:0008380	RNA splicing	17/240	463/18493	0.000121914	0.0355257	0.033507	SUGP2/SART3/SF3B2/KHSRP/USB1/USP4/CPSF3/PTBP3/GTF2F1/RALY/RBM42/CELF1/TSEN2/U2AF1/CLK2/DDX41/U2AF1L5	17
GO:0031058	BP	GO:0031058	positive regulation of histone modification	7/240	87/18493	0.000137424	0.036405	0.0343364	KMT2E/SART3/RPS6KA5/DNMT1/PAXIP1/AUTS2/BRD7	7
GO:0031060	BP	GO:0031060	regulation of histone methylation	6/240	63/18493	0.00016436	0.039912	0.0376441	KMT2E/KDM4C/DNMT1/PAXIP1/AUTS2/MLLT6	6
GO:1905269	BP	GO:1905269	positive regulation of chromatin organization	7/240	94/18493	0.000222957	0.0499768	0.047137	KMT2E/SART3/RPS6KA5/DNMT1/PAXIP1/AUTS2/BRD7	7
GO:0035097	CC	GO:0035097	histone methyltransferase complex	8/245	88/19659	1.4136e-05	0.00517379	0.00482113	PHF20/KDM4C/PRDM4/KDM5C/KDM6B/ZNF827/PAXIP1/WDR82	8
GO:0034708	CC	GO:0034708	methyltransferase complex	8/245	116/19659	0.000103622	0.0189628	0.0176703	PHF20/KDM4C/PRDM4/KDM5C/KDM6B/ZNF827/PAXIP1/WDR82	8

## Sheet: Supp_Table_2.8_ClusterProfiler_
Supp Table 2.8. Pathway enrichment result for common genes between consensus turquoise and non-invasive brown module
	ONTOLOGY	ID	Description	GeneRatio	BgRatio	pvalue	p.adjust	qvalue	geneID	Count
GO:0032386	BP	GO:0032386	regulation of intracellular transport	28/442	422/18493	1.23793e-06	0.00385571	0.00359763	EHD2/GSK3B/RNF31/NUCB1/ABCA2/MAP2K2/ARF1/B3GAT3/CALM3/VPS11/SMAD3/ATP2A2/SETD2/FES/CSNK2A2/RBM22/TGFB1/PIK3R2/EHD1/NUP153/PRKAA1/INPP5K/STXBP1/LDLRAP1/PCNT/TMEM173/UBE2L3/LAMP1	28
GO:0035967	BP	GO:0035967	cellular response to topologically incorrect protein	15/442	151/18493	3.47437e-06	0.00385571	0.00359763	POMT2/CUL7/NCK2/STUB1/FKBP14/TBL2/DERL1/TLN1/SHC1/EIF2AK3/HSF1/FICD/DAXX/MBTPS1/CREBRF	15
GO:0034620	BP	GO:0034620	cellular response to unfolded protein	14/442	133/18493	3.71458e-06	0.00385571	0.00359763	CUL7/NCK2/STUB1/FKBP14/TBL2/DERL1/TLN1/SHC1/EIF2AK3/HSF1/FICD/DAXX/MBTPS1/CREBRF	14
GO:0032388	BP	GO:0032388	positive regulation of intracellular transport	18/442	214/18493	4.14148e-06	0.00385571	0.00359763	EHD2/GSK3B/RNF31/ARF1/B3GAT3/VPS11/SMAD3/CSNK2A2/RBM22/TGFB1/PIK3R2/EHD1/PRKAA1/STXBP1/LDLRAP1/PCNT/TMEM173/UBE2L3	18
GO:0034976	BP	GO:0034976	response to endoplasmic reticulum stress	19/442	264/18493	2.11483e-05	0.0135407	0.0126344	POMT2/CUL7/NCK2/GSK3B/STUB1/SGTA/FKBP14/TBL2/DERL1/TLN1/SHC1/EIF2AK3/ATP2A2/FICD/PIK3R2/PML/MBTPS1/MARCH6/CREBRF	19
GO:0030968	BP	GO:0030968	endoplasmic reticulum unfolded protein response	12/442	116/18493	2.18164e-05	0.0135407	0.0126344	CUL7/NCK2/STUB1/FKBP14/TBL2/DERL1/TLN1/SHC1/EIF2AK3/FICD/MBTPS1/CREBRF	12
GO:0016197	BP	GO:0016197	endosomal transport	16/442	208/18493	4.23855e-05	0.0202242	0.0188705	EHD2/TMEM87A/STAM/RAB13/RAB8A/TBC1D10B/BET1L/AP5B1/ERC1/EHD1/DENND1A/SGSM2/VTI1A/STX5/VPS39/VPS37C	16
GO:0035966	BP	GO:0035966	response to topologically incorrect protein	15/442	189/18493	5.12057e-05	0.0202242	0.0188705	POMT2/CUL7/NCK2/STUB1/FKBP14/TBL2/DERL1/TLN1/SHC1/EIF2AK3/HSF1/FICD/DAXX/MBTPS1/CREBRF	15
GO:0006913	BP	GO:0006913	nucleocytoplasmic transport	22/442	357/18493	5.27747e-05	0.0202242	0.0188705	SMG6/GSK3B/YTHDC1/IPO13/SMG1/SMAD3/SETD2/IPO4/CCHCR1/RBM22/PABPN1/TGFB1/PIK3R2/CBLB/HNRNPA2B1/NUP153/PML/MBTPS1/NXF1/AHCYL1/TMEM173/RNPS1	22
GO:0006986	BP	GO:0006986	response to unfolded protein	14/442	169/18493	5.69337e-05	0.0202242	0.0188705	CUL7/NCK2/STUB1/FKBP14/TBL2/DERL1/TLN1/SHC1/EIF2AK3/HSF1/FICD/DAXX/MBTPS1/CREBRF	14
GO:0051169	BP	GO:0051169	nuclear transport	22/442	360/18493	5.97384e-05	0.0202242	0.0188705	SMG6/GSK3B/YTHDC1/IPO13/SMG1/SMAD3/SETD2/IPO4/CCHCR1/RBM22/PABPN1/TGFB1/PIK3R2/CBLB/HNRNPA2B1/NUP153/PML/MBTPS1/NXF1/AHCYL1/TMEM173/RNPS1	22
GO:0051098	BP	GO:0051098	regulation of binding	22/442	369/18493	8.58174e-05	0.026632	0.0248494	GSK3B/FKBP1A/TFIP11/STUB1/PRMT7/DERL1/PEX14/CALM3/ERCC3/SMAD3/HSF1/ARHGEF7/MED25/TGFB1/BAG2/CDK9/HDAC8/HMBOX1/LDLRAP1/SIN3A/TMEM173/CSNK2B	22
GO:0032204	BP	GO:0032204	regulation of telomere maintenance	9/442	79/18493	0.000109868	0.0278992	0.0260318	SMG6/SMG1/HNRNPA2B1/TERF2/PML/HDAC8/HMBOX1/EXOSC10/RTEL1	9
GO:0090316	BP	GO:0090316	positive regulation of intracellular protein transport	13/442	158/18493	0.000111554	0.0278992	0.0260318	GSK3B/RNF31/B3GAT3/VPS11/SMAD3/CSNK2A2/RBM22/TGFB1/PIK3R2/PRKAA1/PCNT/TMEM173/UBE2L3	13
GO:0006611	BP	GO:0006611	protein export from nucleus	14/442	180/18493	0.000112376	0.0278992	0.0260318	SMG6/GSK3B/YTHDC1/SMG1/SETD2/CCHCR1/RBM22/PABPN1/TGFB1/HNRNPA2B1/NUP153/NXF1/AHCYL1/RNPS1	14
GO:0008380	BP	GO:0008380	RNA splicing	25/442	463/18493	0.000140032	0.0325924	0.0304109	SFSWAP/ELAVL1/YTHDC1/TFIP11/PNN/PRPF31/EFTUD2/PRMT7/ZC3H10/RBPMS/SCAF8/THRAP3/RBM22/HNRNPM/PABPN1/PRPF6/SUGP1/HNRNPA2B1/SCAF1/CIR1/CDK12/SF1/SART1/AKAP17A/RNPS1	25
GO:0033157	BP	GO:0033157	regulation of intracellular protein transport	16/442	232/18493	0.000153776	0.033686	0.0314313	GSK3B/RNF31/NUCB1/B3GAT3/VPS11/SMAD3/SETD2/CSNK2A2/RBM22/TGFB1/PIK3R2/PRKAA1/INPP5K/PCNT/TMEM173/UBE2L3	16
GO:0016607	CC	GO:0016607	nuclear speck	28/460	382/19659	1.10294e-07	5.45954e-05	4.85292e-05	NCBP3/KAT6A/YTHDC1/TFIP11/PNN/PRPF31/LIMK1/EFTUD2/LPXN/FTO/MAML1/THRAP3/PABPN1/PRPF6/PRKAA1/CIR1/GLYR1/NXF1/CDK12/TEPSIN/ZNF217/ZNF621/SART1/EIF4ENIF1/AKAP17A/STK19/RNPS1/CCNL2	28
GO:0005925	CC	GO:0005925	focal adhesion	26/460	402/19659	3.29388e-06	0.000557021	0.00049513	LIMK1/LPXN/TNS2/MAP2K2/AKAP12/TLN1/ARF1/LIMD1/GNA12/YWHAG/KLF11/FES/CYFIP1/CD99/FERMT2/PXN/ARHGEF7/RND3/FLOT2/NUMB/HSPG2/SH3KBP1/PEAK1/PLEC/AFAP1/PI4KA	26
GO:0005924	CC	GO:0005924	cell-substrate adherens junction	26/460	405/19659	3.76937e-06	0.000557021	0.00049513	LIMK1/LPXN/TNS2/MAP2K2/AKAP12/TLN1/ARF1/LIMD1/GNA12/YWHAG/KLF11/FES/CYFIP1/CD99/FERMT2/PXN/ARHGEF7/RND3/FLOT2/NUMB/HSPG2/SH3KBP1/PEAK1/PLEC/AFAP1/PI4KA	26
GO:0030055	CC	GO:0030055	cell-substrate junction	26/460	409/19659	4.50118e-06	0.000557021	0.00049513	LIMK1/LPXN/TNS2/MAP2K2/AKAP12/TLN1/ARF1/LIMD1/GNA12/YWHAG/KLF11/FES/CYFIP1/CD99/FERMT2/PXN/ARHGEF7/RND3/FLOT2/NUMB/HSPG2/SH3KBP1/PEAK1/PLEC/AFAP1/PI4KA	26
GO:0042405	CC	GO:0042405	nuclear inclusion body	4/460	12/19659	0.000126161	0.01249	0.0111022	STUB1/PABPN1/NUP153/NXF1	4
GO:0005681	CC	GO:0005681	spliceosomal complex	13/460	179/19659	0.000314086	0.0259121	0.023033	TFIP11/PNN/PRPF31/EFTUD2/SCAF8/RBM22/HNRNPM/PRPF6/SUGP1/HNRNPA2B1/SF1/SART1/AKAP17A	13
GO:0000932	CC	GO:0000932	P-body	8/460	84/19659	0.00077877	0.0470324	0.0418066	AGO4/LIMD1/RBPMS/TOP1/CNOT1/DIS3L2/EIF4ENIF1/LSM14A	8
GO:1902911	CC	GO:1902911	protein kinase complex	9/460	107/19659	0.000920235	0.0470324	0.0418066	ERCC3/ERC1/IKBKB/CCNI/PRKAA1/CDK9/CDK12/SIK2/SMCR8	9
GO:0030135	CC	GO:0030135	coated vesicle	16/460	280/19659	0.000975725	0.0470324	0.0418066	EPN2/DBNL/ARF1/TEX261/MALL/VPS11/RAB8A/COPG1/TNK2/DENND1A/NUMB/VTI1A/LDLRAP1/STX5/TEPSIN/PACS1	16
GO:0071013	CC	GO:0071013	catalytic step 2 spliceosome	8/460	87/19659	0.000982315	0.0470324	0.0418066	TFIP11/PNN/EFTUD2/RBM22/HNRNPM/PRPF6/HNRNPA2B1/SART1	8
GO:0035145	CC	GO:0035145	exon-exon junction complex	4/460	20/19659	0.00106439	0.0470324	0.0418066	SMG6/PNN/THRAP3/RNPS1	4
GO:0005776	CC	GO:0005776	autophagosome	8/460	89/19659	0.00114018	0.0470324	0.0418066	VPS11/ATG16L2/PRKD1/GABARAPL1/VTI1A/FYCO1/LAMP1/PIP4K2B	8
GO:0044389	MF	GO:0044389	ubiquitin-like protein ligase binding	22/449	301/17632	1.00579e-05	0.0046555	0.00426542	CUL7/UBE2D4/GSK3B/RNF31/STUB1/RNF40/STAM/DERL1/SMAD3/ZNF746/DAXX/TNK2/PXN/BAG2/UBE2G1/GABARAPL1/PML/PRKACB/CACUL1/TMEM173/FAF1/UBE2L3	22
GO:0031625	MF	GO:0031625	ubiquitin protein ligase binding	21/449	286/17632	1.48976e-05	0.0046555	0.00426542	CUL7/UBE2D4/GSK3B/RNF31/STUB1/RNF40/DERL1/SMAD3/ZNF746/DAXX/TNK2/PXN/BAG2/UBE2G1/GABARAPL1/PML/PRKACB/CACUL1/TMEM173/FAF1/UBE2L3	21
GO:0003713	MF	GO:0003713	transcription coactivator activity	21/449	321/17632	8.07501e-05	0.0168229	0.0154134	MTA3/KAT6A/KAT2A/TRIM32/RBPMS/MAML1/MTF1/DAXX/NFE2L3/THRAP3/PRPF6/BCL9/HELZ2/PML/NPAT/ARID5B/HINFP/NR1D2/MED14/UBE2L3/MRTFA	21
GO:0004674	MF	GO:0004674	protein serine/threonine kinase activity	25/449	455/17632	0.000279591	0.043686	0.0400256	GSK3B/LIMK1/MAP2K2/PIM1/SMG1/SIK3/ERCC3/CSNK1G1/EIF2AK3/PRKD1/TOP1/TRIO/TNK2/CSNK2A2/ARAF/MAST2/IKBKB/PRKAA1/CDK9/PRKACB/CDK12/SIK2/MAP3K3/STK19/CSNK2B	25
