# Supplementary material for: Misregulation of ELK1, AP1, and E12 Transcription Factor Networks Is Associated with Melanoma Progression
Source: Cancers (Basel). 2020 Feb 17;12(2):458. doi: 10.3390/cancers12020458 (PMC7072154; doi:10.3390/cancers12020458)
Supplement: Supplementary file 1 [file cancers-12-00458-s001.zip › cancers-701483-suppl-final/Supp_Table_3.xlsx]

## Sheet: Supp_Table_3
Supp Table 3. Pathway enrichment result for DE genes in the turquoise module
	ID	Description	GeneRatio	BgRatio	pvalue	p.adjust	qvalue	geneID	Count
GO:0016570	GO:0016570	histone modification	56/1088	429/16672	5.13e-07	0.0024215	0.00226615	PPM1F/KDM4C/EZH1/PKN1/PRMT7/MAP3K12/KAT6B/BAP1/TAF10/TADA3/RUVBL1/NELFE/KMT2C/MTA3/HDAC7/RNF40/CHD4/ASH1L/PRDM2/KDM4B/PHF21A/SETDB2/ATM/AUTS2/KAT5/SETD2/PRKD1/TET3/PHF2/RING1/EHMT2/CREBBP/SIRT2/BAZ2A/KAT6A/BRD1/SETD6/PRKD2/PHF1/PHF19/KDM6B/TET1/SETD1B/NCOA2/TAF1/NACC2/CTBP1/PRMT2/PYGO2/ATXN7/YEATS2/PRKCD/NSD1/EHMT1/EP400/C6orf89	56
GO:0031647	GO:0031647	regulation of protein stability	33/1088	216/16672	4.19e-06	0.00989912	0.00926405	CTSA/FBXO7/TELO2/STUB1/P3H1/SOX4/NCLN/DERL1/VPS11/PPIB/CRTAP/TADA3/CALR/PRKDC/PINX1/NLK/HPS4/GTPBP4/PEX6/GNL3L/CCAR2/BTRC/PRKD1/SRC/TRIM24/DPM2/PRKCD/TSC1/SMAD3/USP19/NAA16/USP7/BAG6	33
GO:0017148	GO:0017148	negative regulation of translation	24/1088	143/16672	1.72e-05	0.0271474	0.0254058	ELAVL1/IGF2BP2/EIF2AK4/ZCCHC11/CAPRIN1/CALR/EIF4EBP1/TNRC6A/ZFP36/NCOR1/ZC3H12A/DAPK3/NCOR2/DAPK1/KHSRP/MAP2K2/AGO4/RC3H1/HNRNPD/CNOT9/LIMD1/EIF4EBP2/TSC1/SMAD3	24
GO:0018205	GO:0018205	peptidyl-lysine modification	48/1088	397/16672	2.62e-05	0.0309624	0.0289761	EZH1/SOX4/NUPL2/PARP1/KAT6B/NSMCE2/TAF10/TADA3/RUVBL1/SUMO3/NELFE/KMT2C/HDAC7/DHPS/NUP98/ASH1L/PRDM2/GNL3L/SETDB2/NUP205/AUTS2/KAT5/SETD2/TET3/RING1/EHMT2/CREBBP/TP53BP1/SIRT2/KAT6A/NUP50/BRD1/SETD6/PHF1/PHF19/SETD1B/NCOA2/TAF1/CTBP1/PYGO2/YEATS2/NSD1/EHMT1/EP400/SETD4/TOP1/BAG6/NUP62	48
GO:0034249	GO:0034249	negative regulation of cellular amide metabolic process	24/1088	151/16672	4.33e-05	0.0397657	0.0372145	ELAVL1/IGF2BP2/EIF2AK4/ZCCHC11/CAPRIN1/CALR/EIF4EBP1/TNRC6A/ZFP36/NCOR1/ZC3H12A/DAPK3/NCOR2/DAPK1/KHSRP/MAP2K2/AGO4/RC3H1/HNRNPD/CNOT9/LIMD1/EIF4EBP2/TSC1/SMAD3	24
GO:0046777	GO:0046777	protein autophosphorylation	31/1088	226/16672	6.94e-05	0.0397657	0.0372145	CAD/EIF2AK4/MAP3K12/INSR/ULK1/FES/NLK/STK11/CSNK1G2/PIM1/ATM/ATP13A2/DAPK3/PTK2/MAP3K11/PRKD1/DAPK1/SRC/MARK2/STK10/MAPKAPK5/PRKD2/TYK2/TRIM24/MAP2K2/ULK3/MINK1/TAF1/TNIK/CALM3/PAK2	31
GO:0071900	GO:0071900	regulation of protein serine/threonine kinase activity	52/1088	459/16672	7.1e-05	0.0397657	0.0372145	DTNBP1/FBXO7/TELO2/CCND2/PKN1/MAP3K12/SHC1/SPRED1/ILK/YWHAG/INSR/GBA/ERCC6/MAP4K5/ATP2B4/PPP2R1A/GTPBP4/GNAI2/LAMTOR2/STK11/SLC27A1/TRAF7/DBNL/PDE5A/DUSP6/TAOK2/NOD2/MAP3K11/CSPG4/MAGED1/SRC/S1PR2/IKBKG/DVL2/PKD1/MAPKAPK5/SASH1/MAP2K2/SPRY2/MAPK8IP3/CDKN2B/LATS2/TNIK/CALM3/LRP5/PEA15/PRKCD/HGS/NR2F2/PTPN1/SPRED2/NUP62	52
GO:0036498	GO:0036498	IRE1-mediated unfolded protein response	14/1088	66/16672	7.38e-05	0.0397657	0.0372145	SEC61A1/BAX/FKBP14/HYOU1/SHC1/TPP1/CUL7/ZBTB17/SSR1/EXTL3/DNAJB11/TLN1/ATP6V0D1/PTPN1	14
GO:0006417	GO:0006417	regulation of translation	41/1088	335/16672	7.58e-05	0.0397657	0.0372145	ELAVL1/IGF2BP2/OGFOD1/MTG2/EIF2B2/SOX4/EIF2AK4/ZCCHC11/CAPRIN1/VARS2/CALR/EIF4EBP1/TNRC6A/FOXO3/ZFP36/NCOR1/YTHDF1/ZC3H12A/DAPK3/NCOR2/DAPK1/YTHDF2/VARS/NCK2/KHSRP/MAPKAPK5/LARP4B/MAP2K2/CTIF/AGO4/RC3H1/HNRNPD/CNOT9/LIMD1/EIF4EBP2/LSM14B/EIF4A2/ZNF385A/TSC1/SMAD3/SECISBP2	41
GO:0007040	GO:0007040	lysosome organization	12/1088	52/16672	0.000101306	0.0423069	0.0395927	RAB7A/NAGPA/VPS18/ARSB/CLN6/ACP2/LYST/VPS11/TPP1/HOOK2/HPS4/ARF1	12
GO:0080171	GO:0080171	lytic vacuole organization	12/1088	52/16672	0.000101306	0.0423069	0.0395927	RAB7A/NAGPA/VPS18/ARSB/CLN6/ACP2/LYST/VPS11/TPP1/HOOK2/HPS4/ARF1	12
GO:0006403	GO:0006403	RNA localization	28/1088	202/16672	0.000127356	0.0423069	0.0395927	U2AF2/IGF2BP2/CPSF3/NUPL2/SHQ1/SNUPN/RUVBL1/SMG5/SRSF5/NUP98/ZFP36/XPO7/ATM/NUP205/MCM3AP/DDX19A/CKAP5/SETD2/SMG6/NCBP3/KHSRP/NUP50/SRSF4/ZNF385A/NOL6/TSC1/NPIPA1/NUP62	28
GO:0009894	GO:0009894	regulation of catabolic process	54/1088	494/16672	0.000133066	0.0423069	0.0395927	RAB7A/ACACB/BAX/GGA1/RHBDD3/CCDC22/STUB1/GNA12/GJA1/VPS11/DISC1/INSR/ARIH2/GBA/PTTG1IP/EGLN2/ATP2B4/FAP/TIMP1/N4BP1/RNF40/SGTA/ODC1/ZFP36/LDLR/DHX34/OS9/NCOR1/FOXO1/CCAR2/ATP13A2/ZC3H12A/BTRC/PTK2/PNPLA2/TMEM259/PKD1/SIRT2/SCARB1/KHSRP/TRIM32/PSMB2/RC3H1/CSNK1D/TAF1/UBQLN4/PRKCD/SMAD3/PRKCE/USP19/HGS/SECISBP2/PTPN1/BAG6	54
GO:0051236	GO:0051236	establishment of RNA localization	25/1088	172/16672	0.000134875	0.0423069	0.0395927	U2AF2/IGF2BP2/CPSF3/NUPL2/SNUPN/SMG5/SRSF5/NUP98/ZFP36/XPO7/ATM/NUP205/MCM3AP/DDX19A/CKAP5/SETD2/SMG6/NCBP3/KHSRP/NUP50/SRSF4/NOL6/TSC1/NPIPA1/NUP62	25
GO:0015931	GO:0015931	nucleobase-containing compound transport	28/1088	203/16672	0.000138749	0.0423069	0.0395927	U2AF2/IGF2BP2/CPSF3/NUPL2/GJA1/SNUPN/SLC35C1/SMG5/SLC35B4/SRSF5/NUP98/ZFP36/XPO7/NUP205/MCM3AP/DDX19A/CKAP5/SETD2/SMG6/NCBP3/KHSRP/NUP50/SLC29A1/SRSF4/NOL6/TSC1/NPIPA1/NUP62	28
GO:1901652	GO:1901652	response to peptide	48/1088	425/16672	0.000143322	0.0423069	0.0395927	CAD/NLRP1/EIF2B2/RAB13/PARP1/GJA1/SHC1/YWHAG/INSR/EIF4EBP1/PRKDC/ATP6AP1/GNB1/SRSF5/TIMP1/RNF40/GRB10/ARHGEF2/FOXO3/STAT5A/SLC27A1/TBC1D4/NOTCH1/FOXO1/NOD2/PTK2/GNG5/AGTRAP/SRC/VAMP2/ATP6V0A1/SRSF4/TRIM24/JUND/PTPRA/EIF4EBP2/ADIPOR1/ATP6V0D1/LRP5/PRKCD/INPPL1/TSC1/RAB8A/KLF11/GNB2/GNG12/PTPN1/REPIN1	48
GO:0030968	GO:0030968	endoplasmic reticulum unfolded protein response	20/1088	125/16672	0.00016652	0.0434039	0.0406194	SEC61A1/BAX/STUB1/FKBP14/TBL2/DERL1/HYOU1/SHC1/TPP1/CALR/CUL7/ZBTB17/SSR1/CREB3L2/EXTL3/NCK2/DNAJB11/TLN1/ATP6V0D1/PTPN1	20
GO:0060969	GO:0060969	negative regulation of gene silencing	7/1088	20/16672	0.000180329	0.0434039	0.0406194	ELAVL1/NCOR1/ATAD2/ZC3H12A/NCOR2/PHF2/TET1	7
GO:0018210	GO:0018210	peptidyl-threonine modification	15/1088	81/16672	0.000208882	0.0434039	0.0406194	CAD/PKN1/MAP3K12/SPRED1/NLK/S1PR2/SIRT2/MARK2/GALNT3/SPRY2/TAF1/CALM3/PRKCD/SPHK1/SPRED2	15
GO:0043405	GO:0043405	regulation of MAP kinase activity	38/1088	318/16672	0.000223849	0.0434039	0.0406194	DTNBP1/PKN1/MAP3K12/SHC1/SPRED1/ILK/INSR/GBA/ERCC6/MAP4K5/PPP2R1A/GNAI2/LAMTOR2/TRAF7/DBNL/PDE5A/DUSP6/TAOK2/NOD2/MAP3K11/CSPG4/MAGED1/SRC/S1PR2/IKBKG/DVL2/MAPKAPK5/SASH1/MAP2K2/SPRY2/MAPK8IP3/TNIK/PEA15/PRKCD/HGS/PTPN1/SPRED2/NUP62	38
GO:0006222	GO:0006222	UMP biosynthetic process	5/1088	10/16672	0.000224069	0.0434039	0.0406194	CAD/UPP1/UCK2/DHODH/UCKL1	5
GO:0009173	GO:0009173	pyrimidine ribonucleoside monophosphate metabolic process	5/1088	10/16672	0.000224069	0.0434039	0.0406194	CAD/UPP1/UCK2/DHODH/UCKL1	5
GO:0009174	GO:0009174	pyrimidine ribonucleoside monophosphate biosynthetic process	5/1088	10/16672	0.000224069	0.0434039	0.0406194	CAD/UPP1/UCK2/DHODH/UCKL1	5
GO:0046049	GO:0046049	UMP metabolic process	5/1088	10/16672	0.000224069	0.0434039	0.0406194	CAD/UPP1/UCK2/DHODH/UCKL1	5
GO:0034620	GO:0034620	cellular response to unfolded protein	20/1088	128/16672	0.000231184	0.0434039	0.0406194	SEC61A1/BAX/STUB1/FKBP14/TBL2/DERL1/HYOU1/SHC1/TPP1/CALR/CUL7/ZBTB17/SSR1/CREB3L2/EXTL3/NCK2/DNAJB11/TLN1/ATP6V0D1/PTPN1	20
GO:0034248	GO:0034248	regulation of cellular amide metabolic process	42/1088	366/16672	0.000260137	0.0434039	0.0406194	ELAVL1/IGF2BP2/OGFOD1/MTG2/EIF2B2/SOX4/EIF2AK4/ZCCHC11/CAPRIN1/VARS2/CALR/EIF4EBP1/TNRC6A/FOXO3/ZFP36/NCOR1/YTHDF1/ZC3H12A/DAPK3/NCOR2/DAPK1/YTHDF2/VARS/NCK2/KHSRP/MAPKAPK5/LARP4B/MAP2K2/CTIF/AGO4/RC3H1/HNRNPD/CNOT9/LIMD1/EIF4EBP2/LSM14B/EIF4A2/ZNF385A/PRKCD/TSC1/SMAD3/SECISBP2	42
GO:0050657	GO:0050657	nucleic acid transport	24/1088	169/16672	0.000260416	0.0434039	0.0406194	U2AF2/IGF2BP2/CPSF3/NUPL2/SNUPN/SMG5/SRSF5/NUP98/ZFP36/XPO7/NUP205/MCM3AP/DDX19A/CKAP5/SETD2/SMG6/NCBP3/KHSRP/NUP50/SRSF4/NOL6/TSC1/NPIPA1/NUP62	24
GO:0050658	GO:0050658	RNA transport	24/1088	169/16672	0.000260416	0.0434039	0.0406194	U2AF2/IGF2BP2/CPSF3/NUPL2/SNUPN/SMG5/SRSF5/NUP98/ZFP36/XPO7/NUP205/MCM3AP/DDX19A/CKAP5/SETD2/SMG6/NCBP3/KHSRP/NUP50/SRSF4/NOL6/TSC1/NPIPA1/NUP62	24
GO:0022604	GO:0022604	regulation of cell morphogenesis	50/1088	460/16672	0.000266507	0.0434039	0.0406194	LIMK1/TBCCD1/PLXNA1/WRAP73/CAPRIN1/GNA12/FGD5/DISC1/ILK/CALR/FES/PARVB/CYFIP1/CUL7/TRIOBP/STK11/CSNK1G2/TAOK2/FMNL3/BRWD3/DAPK3/PTK2/CFL1/SEPT9/BCL9L/SRC/SIPA1L1/ATP10A/MARK2/PLXNA2/CAPZB/SSH1/ARHGEF18/VRK3/UST/SRF/RHOJ/MACF1/AGO4/CSNK1D/LIMD1/ZMYM3/TNIK/FBLIM1/SSH3/SYNE3/RCC2/MYADM/SEMA4B/SYNGAP1	50
GO:0016571	GO:0016571	histone methylation	20/1088	130/16672	0.000285662	0.0442128	0.0413764	EZH1/PRMT7/NELFE/KMT2C/ASH1L/PRDM2/SETDB2/AUTS2/SETD2/TET3/EHMT2/SETD6/PHF1/PHF19/TET1/SETD1B/PRMT2/PYGO2/NSD1/EHMT1	20
GO:0034968	GO:0034968	histone lysine methylation	17/1088	102/16672	0.000305943	0.0442128	0.0413764	EZH1/NELFE/KMT2C/ASH1L/PRDM2/SETDB2/AUTS2/SETD2/TET3/EHMT2/SETD6/PHF1/PHF19/SETD1B/PYGO2/NSD1/EHMT1	17
GO:1903312	GO:1903312	negative regulation of mRNA metabolic process	9/1088	35/16672	0.000312287	0.0442128	0.0413764	U2AF2/RBM42/NELFE/RNF40/DHX34/SFSWAP/SRSF4/TRA2B/SECISBP2	9
GO:0006914	GO:0006914	autophagy	47/1088	428/16672	0.000319762	0.0442128	0.0413764	U2AF2/CTSA/RAB7A/FBXO7/VPS18/ARSB/CAPNS1/EIF2AK4/ITGB4/PIK3C2B/MVB12A/VPS11/RUVBL1/ULK1/GBA/TECPR1/MCOLN1/TM9SF1/LAMTOR2/ZBTB17/STK11/ATM/FOXO1/MTERF3/ATP13A2/MTMR14/ZC3H12A/DAPK3/ATG16L2/EXOC7/DAPK1/ATP6V0A1/VMP1/SIRT2/MARK2/MTMR3/VPS36/ULK3/LRSAM1/ATP6V0D1/UBQLN4/IFI16/TSC1/SNX32/HGS/TECPR2/PLEKHM1	47
GO:0035967	GO:0035967	cellular response to topologically incorrect protein	21/1088	141/16672	0.000321214	0.0442128	0.0413764	SEC61A1/BAX/STUB1/FKBP14/TBL2/DERL1/HYOU1/SHC1/TPP1/CALR/POMT2/CUL7/ZBTB17/SSR1/CREB3L2/EXTL3/NCK2/DNAJB11/TLN1/ATP6V0D1/PTPN1	21
GO:0018022	GO:0018022	peptidyl-lysine methylation	18/1088	112/16672	0.000327641	0.0442128	0.0413764	EZH1/NELFE/KMT2C/ASH1L/PRDM2/SETDB2/AUTS2/SETD2/TET3/EHMT2/SETD6/PHF1/PHF19/SETD1B/PYGO2/NSD1/EHMT1/SETD4	18
GO:0046132	GO:0046132	pyrimidine ribonucleoside biosynthetic process	7/1088	22/16672	0.000353522	0.0463801	0.0434047	CAD/NME4/UPP1/UCK2/CTPS1/DHODH/UCKL1	7
DE: differentially expressed
