# Supplementary material for: Misregulation of ELK1, AP1, and E12 Transcription Factor Networks Is Associated with Melanoma Progression
Source: Cancers (Basel). 2020 Feb 17;12(2):458. doi: 10.3390/cancers12020458 (PMC7072154; doi:10.3390/cancers12020458)
Supplement: Supplementary file 1 [file cancers-12-00458-s001.zip › cancers-701483-suppl-final/Supp_Table_4.xlsx]

## Sheet: Supp_Table_4
Supp Table 4. Transcription factor enrichment result for genes in turquoise module that overlapped with SE associated genes
	ID	Description	GeneRatio	BgRatio	pvalue	p.adjust	qvalue	geneID	Count
CETS_P54	P54	CETS1P54_01	19/189	258/12774	8.79e-09	4.55e-06	4.1e-06	B3GAT3/BAG6/ACP2/BAZ2A/GPANK1/GPN2/LYPLA2/HM13/KAT5/HNRNPD/LRRC41/RNF31/NR1H2/SHC1/U2AF2/VMP1/TMUB2/STOML2/ZNF768	19
NRF1	NRF1_Q6	NRF1_Q6	13/189	252/12774	9.57e-05	0.0123977	0.0111607	CD320/BAG6/ADO/CFL1/HNRNPL/HNRNPH1/MAZ/PHF1/NARF/SLC39A7/RXRB/SHMT2/U2AF2	13
EGR	EGR_Q6	EGR_Q6	13/189	275/12774	0.000227728	0.0230246	0.0207273	CALR/LYPLA2/ILK/HNRNPL/ISG20L2/PRDM10/RNF44/NR2F2/YTHDF2/WDR81/YWHAG/ZFP36/VAMP2	13
SP1	SP1_Q6	SP1_Q6_01	12/189	243/12774	0.000266694	0.0230246	0.0207273	C11orf68/ANP32A/CALM3/FKBP8/INPPL1/KAT5/LASP1/MAZ/WDR81/TMUB2/VAMP2/ZNF768	12
SE: super-enhancer
