# Supplementary material for: Misregulation of ELK1, AP1, and E12 Transcription Factor Networks Is Associated with Melanoma Progression
Source: Cancers (Basel). 2020 Feb 17;12(2):458. doi: 10.3390/cancers12020458 (PMC7072154; doi:10.3390/cancers12020458)
Supplement: Supplementary file 1 [file cancers-12-00458-s001.zip › cancers-701483-suppl-final/Supp_Table_5.xlsx]

## Sheet: Supp_Table_5
	ID	Description	GeneRatio	BgRatio	pvalue	p.adjust	qvalue	geneID	Count
GO:0043488	GO:0043488	regulation of mRNA stability	19/402	141/16672	1.28192e-09	2.89545e-06	2.62848e-06	DIS3/HNRNPC/PSMD8/PSMA7/PCID2/PSMA1/PSMA5/PSMD13/XPO1/TNPO1/PSMA6/PSMD10/PSMA2/EXOSC8/EXOSC9/RNASEL/CARHSP1/PSMC2/EXOSC6	19
GO:0051443	GO:0051443	positive regulation of ubiquitin-protein transferase activity	16/402	101/16672	2.38962e-09	2.89545e-06	2.62848e-06	PSMD8/PSMA7/PSMA1/DCUN1D5/PSMA5/CDK1/UBE2N/PSMD13/CDC27/ANAPC5/PSMA6/PSMD10/PSMA2/PSMC2/BMI1/UBE2E1	16
GO:0043487	GO:0043487	regulation of RNA stability	19/402	148/16672	2.93656e-09	2.89545e-06	2.62848e-06	DIS3/HNRNPC/PSMD8/PSMA7/PCID2/PSMA1/PSMA5/PSMD13/XPO1/TNPO1/PSMA6/PSMD10/PSMA2/EXOSC8/EXOSC9/RNASEL/CARHSP1/PSMC2/EXOSC6	19
GO:0051436	GO:0051436	negative regulation of ubiquitin-protein ligase activity involved in mitotic cell cycle	13/402	71/16672	1.25611e-08	7.8894e-06	7.16197e-06	PSMD8/PSMA7/PSMA1/PSMA5/CDK1/PSMD13/CDC27/ANAPC5/PSMA6/PSMD10/PSMA2/PSMC2/UBE2E1	13
GO:0051439	GO:0051439	regulation of ubiquitin-protein ligase activity involved in mitotic cell cycle	13/402	72/16672	1.49978e-08	7.8894e-06	7.16197e-06	PSMD8/PSMA7/PSMA1/PSMA5/CDK1/PSMD13/CDC27/ANAPC5/PSMA6/PSMD10/PSMA2/PSMC2/UBE2E1	13
GO:1904667	GO:1904667	negative regulation of ubiquitin protein ligase activity	13/402	73/16672	1.78532e-08	7.8894e-06	7.16197e-06	PSMD8/PSMA7/PSMA1/PSMA5/CDK1/PSMD13/CDC27/ANAPC5/PSMA6/PSMD10/PSMA2/PSMC2/UBE2E1	13
GO:0051438	GO:0051438	regulation of ubiquitin-protein transferase activity	16/402	116/16672	1.867e-08	7.8894e-06	7.16197e-06	PSMD8/PSMA7/PSMA1/DCUN1D5/PSMA5/CDK1/UBE2N/PSMD13/CDC27/ANAPC5/PSMA6/PSMD10/PSMA2/PSMC2/BMI1/UBE2E1	16
GO:0051437	GO:0051437	positive regulation of ubiquitin-protein ligase activity involved in regulation of mitotic cell cycle transition	13/402	76/16672	2.96019e-08	1.09453e-05	9.93611e-06	PSMD8/PSMA7/PSMA1/PSMA5/CDK1/PSMD13/CDC27/ANAPC5/PSMA6/PSMD10/PSMA2/PSMC2/UBE2E1	13
GO:0031145	GO:0031145	anaphase-promoting complex-dependent catabolic process	13/402	78/16672	4.09124e-08	1.34465e-05	1.22067e-05	PSMD8/PSMA7/PSMA1/PSMA5/CDK1/PSMD13/CDC27/ANAPC5/PSMA6/PSMD10/PSMA2/PSMC2/UBE2E1	13
GO:0051444	GO:0051444	negative regulation of ubiquitin-protein transferase activity	13/402	79/16672	4.79138e-08	1.41729e-05	1.28661e-05	PSMD8/PSMA7/PSMA1/PSMA5/CDK1/PSMD13/CDC27/ANAPC5/PSMA6/PSMD10/PSMA2/PSMC2/UBE2E1	13
GO:1904668	GO:1904668	positive regulation of ubiquitin protein ligase activity	13/402	81/16672	6.52378e-08	1.7543e-05	1.59255e-05	PSMD8/PSMA7/PSMA1/PSMA5/CDK1/PSMD13/CDC27/ANAPC5/PSMA6/PSMD10/PSMA2/PSMC2/UBE2E1	13
GO:0042787	GO:0042787	protein ubiquitination involved in ubiquitin-dependent protein catabolic process	21/402	219/16672	8.18022e-08	2.01643e-05	1.8305e-05	BTBD1/PSMD8/RBX1/PSMA7/BFAR/PSMA1/PSMA5/RNF217/TCEB1/RNF181/CDK1/PSMD13/CDC27/ITCH/ANAPC5/PSMA6/PSMD10/PSMA2/PSMC2/UBE2E1/KLHL15	21
GO:1904666	GO:1904666	regulation of ubiquitin protein ligase activity	13/402	85/16672	1.17668e-07	2.67739e-05	2.43052e-05	PSMD8/PSMA7/PSMA1/PSMA5/CDK1/PSMD13/CDC27/ANAPC5/PSMA6/PSMD10/PSMA2/PSMC2/UBE2E1	13
GO:0006353	GO:0006353	DNA-templated transcription, termination	14/402	101/16672	1.36701e-07	2.88829e-05	2.62198e-05	THOC5/GTF2H1/POLR1B/SRSF1/SNRPG/POLR2K/CLP1/TWISTNB/GTF2H3/SRSF7/CPSF2/TAF1D/SARNP/GTF2H5	14
GO:0000209	GO:0000209	protein polyubiquitination	22/402	248/16672	1.59629e-07	3.14788e-05	2.85764e-05	PSMD8/RBX1/PSMA7/BFAR/PSMA1/UBE2Q2/PSMA5/RNF217/RNF181/UBE2N/PSMD13/CDC27/ITCH/ANAPC5/PSMA6/PSMD10/UBE2W/PSMA2/PSMC2/UBE2E1/TNKS/UBE2F	22
GO:2000060	GO:2000060	positive regulation of protein ubiquitination involved in ubiquitin-dependent protein catabolic process	13/402	90/16672	2.34703e-07	4.33907e-05	3.939e-05	PSMD8/PSMA7/PSMA1/PSMA5/CDK1/PSMD13/CDC27/ANAPC5/PSMA6/PSMD10/PSMA2/PSMC2/UBE2E1	13
GO:0033108	GO:0033108	mitochondrial respiratory chain complex assembly	12/402	78/16672	3.38814e-07	5.89536e-05	5.35179e-05	NDUFAB1/TIMMDC1/NDUFB5/COA4/IMMP2L/SMIM20/NDUFB2/NDUFA1/NDUFA9/NDUFAF6/TMEM126B/COX14	12
GO:0043161	GO:0043161	proteasome-mediated ubiquitin-dependent protein catabolic process	27/402	371/16672	3.649e-07	5.99653e-05	5.44363e-05	BTBD1/PSMD8/RBX1/PSMA7/BFAR/PSMA1/SDF2/PSMA5/RNF217/UBR1/RNF181/CDK1/DDIT3/PSMD13/CDC27/JKAMP/DNAJC10/ANAPC5/PSMA6/PSMD10/UGGT2/UBE2W/PPP2CB/PSMA2/PSMC2/UBE2E1/SUMO2	27
GO:0006521	GO:0006521	regulation of cellular amino acid metabolic process	10/402	54/16672	5.51566e-07	8.58701e-05	7.79526e-05	PSMD8/PSMA7/PSMA1/PSMA5/AZIN1/PSMD13/PSMA6/PSMD10/PSMA2/PSMC2	10
GO:2000058	GO:2000058	regulation of protein ubiquitination involved in ubiquitin-dependent protein catabolic process	13/402	98/16672	6.44683e-07	9.53487e-05	8.65572e-05	PSMD8/PSMA7/PSMA1/PSMA5/CDK1/PSMD13/CDC27/ANAPC5/PSMA6/PSMD10/PSMA2/PSMC2/UBE2E1	13
GO:0010608	GO:0010608	posttranscriptional regulation of gene expression	30/402	459/16672	8.05881e-07	0.000113514	0.000103048	DIS3/HNRNPC/PSMD8/PSMA7/XPO5/PCID2/PSMA1/PSMA5/UHMK1/EIF4E3/CLP1/RPS27L/PSMD13/IARS2/XPO1/TNPO1/PSMA6/PSMD10/PSMA2/EXOSC8/EXOSC9/DTD2/RNASEL/SECISBP2L/CARHSP1/PSMC2/EIF5A2/SELENOT/SARNP/EXOSC6	30
GO:0006361	GO:0006361	transcription initiation from RNA polymerase I promoter	8/402	33/16672	8.72409e-07	0.000117299	0.000106484	GTF2H1/POLR1B/POLR2K/RRN3/TWISTNB/GTF2H3/TAF1D/GTF2H5	8
GO:0010498	GO:0010498	proteasomal protein catabolic process	27/402	402/16672	1.7325e-06	0.000222814	0.00020227	BTBD1/PSMD8/RBX1/PSMA7/BFAR/PSMA1/SDF2/PSMA5/RNF217/UBR1/RNF181/CDK1/DDIT3/PSMD13/CDC27/JKAMP/DNAJC10/ANAPC5/PSMA6/PSMD10/UGGT2/UBE2W/PPP2CB/PSMA2/PSMC2/UBE2E1/SUMO2	27
GO:0015931	GO:0015931	nucleobase-containing compound transport	18/402	203/16672	2.16728e-06	0.000267117	0.000242488	NDC1/SLC25A24/THOC5/SLC35B1/XPO5/SRSF1/NUP58/NUP37/XPO1/SEH1L/SLC25A36/SRSF7/PNPT1/NUP35/EIF5A2/CPSF2/TNKS/SARNP	18
GO:0031397	GO:0031397	negative regulation of protein ubiquitination	14/402	127/16672	2.33853e-06	0.000276695	0.000251182	PSMD8/PSMA7/PSMA1/PSMA5/CDK1/PSMD13/CDC27/ANAPC5/PSMA6/PSMD10/PSMA2/PSMC2/UBE2E1/PRMT3	14
GO:0006414	GO:0006414	translational elongation	14/402	132/16672	3.70689e-06	0.00042173	0.000382845	MRPS10/MRPS33/EEF1E1/MRPS12/MRPL35/MRPL13/MRPS23/IARS2/DTD2/SECISBP2L/MRPS28/EIF5A2/MRPL30/SELENOT	14
GO:1903321	GO:1903321	negative regulation of protein modification by small protein conjugation or removal	14/402	136/16672	5.2731e-06	0.000566897	0.000514628	PSMD8/PSMA7/PSMA1/PSMA5/CDK1/PSMD13/CDC27/ANAPC5/PSMA6/PSMD10/PSMA2/PSMC2/UBE2E1/PRMT3	14
GO:0031398	GO:0031398	positive regulation of protein ubiquitination	16/402	175/16672	5.36617e-06	0.000566897	0.000514628	PSMD8/PSMA7/PSMA1/DCUN1D5/PSMA5/CDK1/UBE2N/PSMD13/CDC27/ANAPC5/PSMA6/PSMD10/PSMA2/PSMC2/BMI1/UBE2E1	16
GO:0006360	GO:0006360	transcription from RNA polymerase I promoter	9/402	55/16672	6.00286e-06	0.000612292	0.000555837	GTF2H1/POLR1B/POLR2K/RRN3/TWISTNB/GTF2H3/NOL11/TAF1D/GTF2H5	9
GO:0006362	GO:0006362	transcription elongation from RNA polymerase I promoter	7/402	31/16672	7.17119e-06	0.00068427	0.000621178	GTF2H1/POLR1B/POLR2K/TWISTNB/GTF2H3/TAF1D/GTF2H5	7
GO:0006363	GO:0006363	termination of RNA polymerase I transcription	7/402	31/16672	7.17119e-06	0.00068427	0.000621178	GTF2H1/POLR1B/POLR2K/TWISTNB/GTF2H3/TAF1D/GTF2H5	7
GO:0045333	GO:0045333	cellular respiration	15/402	161/16672	8.38071e-06	0.000774692	0.000703263	NDUFAB1/MDH1/SDHB/NDUFB5/UQCRH/IMMP2L/NDUFB2/FH/NDUFA1/UQCR11/BLOC1S1/PNPT1/NDUFA9/BNIP3/NDUFA4	15
GO:0070911	GO:0070911	global genome nucleotide-excision repair	7/402	32/16672	8.99011e-06	0.000790875	0.000717954	RBX1/GTF2H1/UBE2N/GTF2H3/CETN2/SUMO2/GTF2H5	7
GO:0006354	GO:0006354	DNA-templated transcription, elongation	13/402	124/16672	9.34786e-06	0.000790875	0.000717954	THOC5/POLR2C/GTF2H1/POLR1B/GTF2B/POLR2K/TCEB1/TAF2/TWISTNB/GTF2H3/ELP2/TAF1D/GTF2H5	13
GO:0006397	GO:0006397	mRNA processing	28/402	466/16672	9.35788e-06	0.000790875	0.000717954	HNRNPC/THOC5/PHF5A/POLR2C/GTF2H1/SF3B6/SNRPB2/SNRPN/SRSF1/HNRNPLL/SNRPG/POLR2K/UHMK1/CLP1/UBL5/TSEN15/STRAP/DHX15/GTF2H3/SRSF7/GRSF1/RNASEL/PRPF4/PNPT1/CPSF2/SNRPD1/SARNP/GTF2H5	28
GO:0033238	GO:0033238	regulation of cellular amine metabolic process	10/402	74/16672	1.07818e-05	0.000885902	0.000804219	PSMD8/PSMA7/PSMA1/PSMA5/AZIN1/PSMD13/PSMA6/PSMD10/PSMA2/PSMC2	10
GO:0043248	GO:0043248	proteasome assembly	5/402	14/16672	1.33007e-05	0.00106334	0.000965297	PSMD8/POMP/PSMD13/PSMD10/PSMG2	5
GO:1903052	GO:1903052	positive regulation of proteolysis involved in cellular protein catabolic process	15/402	168/16672	1.40164e-05	0.00107421	0.000975165	PSMD8/PSMA7/PSMA1/PSMA5/RNF217/CDK1/PSMD13/CDC27/ANAPC5/PSMA6/PSMD10/PSMA2/PSMC2/UBE2E1/SUMO2	15
GO:0031123	GO:0031123	RNA 3'-end processing	12/402	111/16672	1.50454e-05	0.00107421	0.000975165	THOC5/ERI1/SRSF1/CLP1/SRSF7/EXOSC8/EXOSC9/GRSF1/PNPT1/CPSF2/SARNP/EXOSC6	12
GO:0050657	GO:0050657	nucleic acid transport	15/402	169/16672	1.50492e-05	0.00107421	0.000975165	NDC1/THOC5/XPO5/SRSF1/NUP58/NUP37/XPO1/SEH1L/SRSF7/PNPT1/NUP35/EIF5A2/CPSF2/TNKS/SARNP	15
GO:0050658	GO:0050658	RNA transport	15/402	169/16672	1.50492e-05	0.00107421	0.000975165	NDC1/THOC5/XPO5/SRSF1/NUP58/NUP37/XPO1/SEH1L/SRSF7/PNPT1/NUP35/EIF5A2/CPSF2/TNKS/SARNP	15
GO:1903322	GO:1903322	positive regulation of protein modification by small protein conjugation or removal	16/402	190/16672	1.52525e-05	0.00107421	0.000975165	PSMD8/PSMA7/PSMA1/DCUN1D5/PSMA5/CDK1/UBE2N/PSMD13/CDC27/ANAPC5/PSMA6/PSMD10/PSMA2/PSMC2/BMI1/UBE2E1	16
GO:0034661	GO:0034661	ncRNA catabolic process	6/402	24/16672	1.76302e-05	0.0012128	0.00110097	DIS3/NUDT16/EXOSC8/EXOSC9/PNPT1/EXOSC6	6
GO:0051236	GO:0051236	establishment of RNA localization	15/402	172/16672	1.8564e-05	0.00123907	0.00112483	NDC1/THOC5/XPO5/SRSF1/NUP58/NUP37/XPO1/SEH1L/SRSF7/PNPT1/NUP35/EIF5A2/CPSF2/TNKS/SARNP	15
GO:0002479	GO:0002479	antigen processing and presentation of exogenous peptide antigen via MHC class I, TAP-dependent	9/402	63/16672	1.885e-05	0.00123907	0.00112483	PSMD8/PSMA7/PSMA1/PSMA5/PSMD13/PSMA6/PSMD10/PSMA2/PSMC2	9
GO:0006289	GO:0006289	nucleotide-excision repair	12/402	115/16672	2.15761e-05	0.00138744	0.00125951	RBX1/POLR2C/RPA3/GTF2H1/RFC3/POLR2K/UBE2N/GTF2H3/CETN2/LIG4/SUMO2/GTF2H5	12
GO:1903320	GO:1903320	regulation of protein modification by small protein conjugation or removal	19/402	266/16672	2.59733e-05	0.00163466	0.00148394	PSMD8/PSMA7/PSMA1/DCUN1D5/PSMA5/CDK1/UBE2N/PSMD13/CDC27/ITCH/ANAPC5/PSMA6/PSMD10/PSMA2/TGFBR1/PSMC2/BMI1/UBE2E1/PRMT3	19
GO:0031396	GO:0031396	regulation of protein ubiquitination	18/402	244/16672	2.75847e-05	0.00166979	0.00151583	PSMD8/PSMA7/PSMA1/DCUN1D5/PSMA5/CDK1/UBE2N/PSMD13/CDC27/ANAPC5/PSMA6/PSMD10/PSMA2/TGFBR1/PSMC2/BMI1/UBE2E1/PRMT3	18
GO:0042590	GO:0042590	antigen processing and presentation of exogenous peptide antigen via MHC class I	9/402	66/16672	2.76604e-05	0.00166979	0.00151583	PSMD8/PSMA7/PSMA1/PSMA5/PSMD13/PSMA6/PSMD10/PSMA2/PSMC2	9
GO:0071426	GO:0071426	ribonucleoprotein complex export from nucleus	12/402	119/16672	3.04495e-05	0.00180139	0.0016353	NDC1/THOC5/SRSF1/NUP58/NUP37/XPO1/SEH1L/SRSF7/NUP35/ABCE1/CPSF2/SARNP	12
GO:1901990	GO:1901990	regulation of mitotic cell cycle phase transition	20/402	294/16672	3.22115e-05	0.00186827	0.00169601	CDC14A/PSMD8/PSMA7/PCID2/PSMA1/PSMA5/CCNA2/CDK1/RPS27L/PSMD13/CDC27/BID/ANAPC5/PSMA6/PSMD10/NBN/PSMA2/PSMG2/PSMC2/UBE2E1	20
GO:0051028	GO:0051028	mRNA transport	13/402	140/16672	3.45439e-05	0.00196502	0.00178384	NDC1/THOC5/SRSF1/NUP58/NUP37/XPO1/SEH1L/SRSF7/NUP35/EIF5A2/CPSF2/TNKS/SARNP	13
GO:1903364	GO:1903364	positive regulation of cellular protein catabolic process	15/402	182/16672	3.60919e-05	0.00201434	0.00182861	PSMD8/PSMA7/PSMA1/PSMA5/RNF217/CDK1/PSMD13/CDC27/ANAPC5/PSMA6/PSMD10/PSMA2/PSMC2/UBE2E1/SUMO2	15
GO:0090305	GO:0090305	nucleic acid phosphodiester bond hydrolysis	19/402	273/16672	3.71127e-05	0.00203295	0.0018455	DNASE1L1/DIS3/RBX1/ERI1/POP4/RPA3/GTF2H1/FCF1/RFC3/EME1/CLP1/TSEN15/GTF2H3/EXOSC8/EXOSC9/RNASEL/PNPT1/CPSF2/GTF2H5	19
GO:0071166	GO:0071166	ribonucleoprotein complex localization	12/402	122/16672	3.90401e-05	0.00209965	0.00190605	NDC1/THOC5/SRSF1/NUP58/NUP37/XPO1/SEH1L/SRSF7/NUP35/ABCE1/CPSF2/SARNP	12
GO:0010257	GO:0010257	NADH dehydrogenase complex assembly	8/402	55/16672	4.81333e-05	0.0024548	0.00222846	NDUFAB1/TIMMDC1/NDUFB5/NDUFB2/NDUFA1/NDUFA9/NDUFAF6/TMEM126B	8
GO:0032981	GO:0032981	mitochondrial respiratory chain complex I assembly	8/402	55/16672	4.81333e-05	0.0024548	0.00222846	NDUFAB1/TIMMDC1/NDUFB5/NDUFB2/NDUFA1/NDUFA9/NDUFAF6/TMEM126B	8
GO:0097031	GO:0097031	mitochondrial respiratory chain complex I biogenesis	8/402	55/16672	4.81333e-05	0.0024548	0.00222846	NDUFAB1/TIMMDC1/NDUFB5/NDUFB2/NDUFA1/NDUFA9/NDUFAF6/TMEM126B	8
GO:0006294	GO:0006294	nucleotide-excision repair, preincision complex assembly	6/402	29/16672	5.61843e-05	0.00281684	0.00255711	RBX1/RPA3/GTF2H1/GTF2H3/CETN2/GTF2H5	6
GO:0007346	GO:0007346	regulation of mitotic cell cycle	26/402	465/16672	6.5706e-05	0.00323931	0.00294063	CDC14A/PSMD8/PSMA7/RPA3/PCID2/PSMA1/BORA/PSMA5/CCNA2/EME1/CDK1/RPS27L/PSMD13/CDC27/BID/ANAPC5/PSMA6/PSMD10/NBN/PSMA2/PSMG2/CLTC/PSMC2/IGF2/UBE2E1/TNKS	26
GO:0016925	GO:0016925	protein sumoylation	12/402	130/16672	7.29285e-05	0.00353643	0.00321036	NDC1/HNRNPC/PHC1/RNF2/NUP58/NUP37/SEH1L/UBA2/CETN2/NUP35/BMI1/SUMO2	12
GO:0010565	GO:0010565	regulation of cellular ketone metabolic process	13/402	151/16672	7.59524e-05	0.00362367	0.00328955	NR1H3/PSMD8/PSMA7/LONP2/PSMA1/PSMA5/AZIN1/PDP1/PSMD13/PSMA6/PSMD10/PSMA2/PSMC2	13
GO:0007077	GO:0007077	mitotic nuclear envelope disassembly	7/402	44/16672	7.97813e-05	0.00373344	0.0033892	NDC1/NUP58/CDK1/NUP37/SEH1L/NUP35/CNEP1R1	7
GO:0022904	GO:0022904	respiratory electron transport chain	10/402	93/16672	8.07775e-05	0.00373344	0.0033892	NDUFAB1/SDHB/NDUFB5/UQCRH/IMMP2L/NDUFB2/NDUFA1/UQCR11/NDUFA9/NDUFA4	10
GO:1901987	GO:1901987	regulation of cell cycle phase transition	20/402	315/16672	8.43588e-05	0.00383898	0.00348501	CDC14A/PSMD8/PSMA7/PCID2/PSMA1/PSMA5/CCNA2/CDK1/RPS27L/PSMD13/CDC27/BID/ANAPC5/PSMA6/PSMD10/NBN/PSMA2/PSMG2/PSMC2/UBE2E1	20
GO:0032508	GO:0032508	DNA duplex unwinding	9/402	76/16672	8.61241e-05	0.00385993	0.00350403	RBX1/GTF2H1/POT1/RECQL/NBN/GTF2H3/BRIP1/CETN2/GTF2H5	9
GO:0022900	GO:0022900	electron transport chain	10/402	95/16672	9.68078e-05	0.00427399	0.00387992	NDUFAB1/SDHB/NDUFB5/UQCRH/IMMP2L/NDUFB2/NDUFA1/UQCR11/NDUFA9/NDUFA4	10
GO:0006293	GO:0006293	nucleotide-excision repair, preincision complex stabilization	5/402	21/16672	0.000117599	0.0050756	0.00460762	RBX1/RPA3/GTF2H1/GTF2H3/GTF2H5	5
GO:0006403	GO:0006403	RNA localization	15/402	202/16672	0.000118396	0.0050756	0.00460762	NDC1/THOC5/XPO5/SRSF1/NUP58/NUP37/XPO1/SEH1L/SRSF7/PNPT1/NUP35/EIF5A2/CPSF2/TNKS/SARNP	15
GO:0030397	GO:0030397	membrane disassembly	7/402	47/16672	0.000123049	0.00512647	0.0046538	NDC1/NUP58/CDK1/NUP37/SEH1L/NUP35/CNEP1R1	7
GO:0051081	GO:0051081	nuclear envelope disassembly	7/402	47/16672	0.000123049	0.00512647	0.0046538	NDC1/NUP58/CDK1/NUP37/SEH1L/NUP35/CNEP1R1	7
GO:0032392	GO:0032392	DNA geometric change	9/402	81/16672	0.000141874	0.00582866	0.00529124	RBX1/GTF2H1/POT1/RECQL/NBN/GTF2H3/BRIP1/CETN2/GTF2H5	9
GO:0006415	GO:0006415	translational termination	10/402	100/16672	0.000149066	0.00588416	0.00534162	MRPS10/MRPS33/MRPS12/MRPL35/MRPL13/MRPS23/MRPS28/EIF5A2/ABCE1/MRPL30	10
GO:0000717	GO:0000717	nucleotide-excision repair, DNA duplex unwinding	5/402	22/16672	0.000149193	0.00588416	0.00534162	RBX1/GTF2H1/GTF2H3/CETN2/GTF2H5	5
GO:0006295	GO:0006295	nucleotide-excision repair, DNA incision, 3'-to lesion	5/402	22/16672	0.000149193	0.00588416	0.00534162	RBX1/RPA3/GTF2H1/GTF2H3/GTF2H5	5
GO:0015980	GO:0015980	energy derivation by oxidation of organic compounds	17/402	255/16672	0.000159194	0.00619601	0.00562472	NDUFAB1/MDH1/SDHB/NDUFB5/GYG1/UQCRH/IMMP2L/NDUFB2/FH/NDUFA1/UQCR11/BLOC1S1/PNPT1/NDUFA9/IGF2/BNIP3/NDUFA4	17
GO:0051168	GO:0051168	nuclear export	14/402	185/16672	0.00016273	0.00625138	0.00567498	NDC1/THOC5/XPO5/SRSF1/NUP58/UHMK1/NUP37/XPO1/SEH1L/SRSF7/NUP35/ABCE1/CPSF2/SARNP	14
GO:0006405	GO:0006405	RNA export from nucleus	11/402	121/16672	0.000165974	0.00629423	0.00571389	NDC1/THOC5/XPO5/SRSF1/NUP58/NUP37/SEH1L/SRSF7/NUP35/CPSF2/SARNP	11
GO:0031125	GO:0031125	rRNA 3'-end processing	4/402	13/16672	0.000200337	0.00741293	0.00672944	ERI1/EXOSC8/EXOSC9/EXOSC6	4
GO:0075733	GO:0075733	intracellular transport of virus	8/402	67/16672	0.000200485	0.00741293	0.00672944	NDC1/THOC5/NUP58/KPNA2/NUP37/XPO1/SEH1L/NUP35	8
GO:0002223	GO:0002223	stimulatory C-type lectin receptor signaling pathway	10/402	104/16672	0.000206406	0.00753763	0.00684264	PSMD8/PSMA7/PSMA1/PSMA5/UBE2N/PSMD13/PSMA6/PSMD10/PSMA2/PSMC2	10
GO:1902581	GO:1902581	multi-organism cellular localization	8/402	68/16672	0.00022251	0.00777175	0.00705517	NDC1/THOC5/NUP58/KPNA2/NUP37/XPO1/SEH1L/NUP35	8
GO:1902583	GO:1902583	multi-organism intracellular transport	8/402	68/16672	0.00022251	0.00777175	0.00705517	NDC1/THOC5/NUP58/KPNA2/NUP37/XPO1/SEH1L/NUP35	8
GO:0006406	GO:0006406	mRNA export from nucleus	10/402	105/16672	0.000223326	0.00777175	0.00705517	NDC1/THOC5/SRSF1/NUP58/NUP37/SEH1L/SRSF7/NUP35/CPSF2/SARNP	10
GO:0071427	GO:0071427	mRNA-containing ribonucleoprotein complex export from nucleus	10/402	105/16672	0.000223326	0.00777175	0.00705517	NDC1/THOC5/SRSF1/NUP58/NUP37/SEH1L/SRSF7/NUP35/CPSF2/SARNP	10
GO:0006296	GO:0006296	nucleotide-excision repair, DNA incision, 5'-to lesion	6/402	37/16672	0.000233652	0.00798932	0.00725268	RBX1/RPA3/GTF2H1/RFC3/GTF2H3/GTF2H5	6
GO:0042180	GO:0042180	cellular ketone metabolic process	15/402	215/16672	0.00023498	0.00798932	0.00725268	NR1H3/PSMD8/PSMA7/LONP2/PSMA1/PSMA5/AZIN1/PDP1/PSMD13/PSMA6/PSMD10/PSMA2/GLO1/NDUFA9/PSMC2	15
GO:0002220	GO:0002220	innate immune response activating cell surface receptor signaling pathway	10/402	106/16672	0.000241395	0.00811416	0.00736601	PSMD8/PSMA7/PSMA1/PSMA5/UBE2N/PSMD13/PSMA6/PSMD10/PSMA2/PSMC2	10
GO:0046794	GO:0046794	transport of virus	8/402	70/16672	0.000272523	0.00905757	0.00822244	NDC1/THOC5/NUP58/KPNA2/NUP37/XPO1/SEH1L/NUP35	8
GO:0060071	GO:0060071	Wnt signaling pathway, planar cell polarity pathway	10/402	109/16672	0.000303112	0.00988966	0.0089778	PSMD8/PSMA7/PSMA1/PSMA5/PSMD13/PSMA6/PSMD10/PSMA2/CLTC/PSMC2	10
GO:0000377	GO:0000377	RNA splicing, via transesterification reactions with bulged adenosine as nucleophile	18/402	295/16672	0.000307589	0.00988966	0.0089778	HNRNPC/PHF5A/POLR2C/SF3B6/SNRPB2/SNRPN/SRSF1/SNRPG/POLR2K/UHMK1/CLP1/UBL5/STRAP/DHX15/SRSF7/PRPF4/CPSF2/SNRPD1	18
GO:0000398	GO:0000398	mRNA splicing, via spliceosome	18/402	295/16672	0.000307589	0.00988966	0.0089778	HNRNPC/PHF5A/POLR2C/SF3B6/SNRPB2/SNRPN/SRSF1/SNRPG/POLR2K/UHMK1/CLP1/UBL5/STRAP/DHX15/SRSF7/PRPF4/CPSF2/SNRPD1	18
GO:0090175	GO:0090175	regulation of establishment of planar polarity	10/402	110/16672	0.000326405	0.0103818	0.00942455	PSMD8/PSMA7/PSMA1/PSMA5/PSMD13/PSMA6/PSMD10/PSMA2/CLTC/PSMC2	10
GO:0090501	GO:0090501	RNA phosphodiester bond hydrolysis	11/402	131/16672	0.000332907	0.0104759	0.00951003	DIS3/ERI1/POP4/FCF1/CLP1/TSEN15/EXOSC8/EXOSC9/RNASEL/PNPT1/CPSF2	11
GO:1903362	GO:1903362	regulation of cellular protein catabolic process	16/402	247/16672	0.000340441	0.0106003	0.00962289	PSMD8/PSMA7/PSMA1/ATRAID/PSMA5/RNF217/CDK1/PSMD13/CDC27/ANAPC5/PSMA6/PSMD10/PSMA2/PSMC2/UBE2E1/SUMO2	16
GO:0002474	GO:0002474	antigen processing and presentation of peptide antigen via MHC class I	9/402	91/16672	0.000345043	0.0106201	0.00964088	PSMD8/PSMA7/PSMA1/PSMA5/PSMD13/PSMA6/PSMD10/PSMA2/PSMC2	9
GO:0000375	GO:0000375	RNA splicing, via transesterification reactions	18/402	299/16672	0.000361711	0.0106201	0.00964088	HNRNPC/PHF5A/POLR2C/SF3B6/SNRPB2/SNRPN/SRSF1/SNRPG/POLR2K/UHMK1/CLP1/UBL5/STRAP/DHX15/SRSF7/PRPF4/CPSF2/SNRPD1	18
GO:0033683	GO:0033683	nucleotide-excision repair, DNA incision	6/402	40/16672	0.000362978	0.0106201	0.00964088	RBX1/RPA3/GTF2H1/RFC3/GTF2H3/GTF2H5	6
GO:0006283	GO:0006283	transcription-coupled nucleotide-excision repair	8/402	73/16672	0.000364457	0.0106201	0.00964088	RBX1/POLR2C/RPA3/GTF2H1/RFC3/POLR2K/GTF2H3/GTF2H5	8
GO:1903050	GO:1903050	regulation of proteolysis involved in cellular protein catabolic process	15/402	224/16672	0.000364815	0.0106201	0.00964088	PSMD8/PSMA7/PSMA1/PSMA5/RNF217/CDK1/PSMD13/CDC27/ANAPC5/PSMA6/PSMD10/PSMA2/PSMC2/UBE2E1/SUMO2	15
GO:0006999	GO:0006999	nuclear pore organization	4/402	15/16672	0.000368096	0.0106201	0.00964088	NDC1/SEH1L/TMEM33/NUP35	4
GO:0006091	GO:0006091	generation of precursor metabolites and energy	20/402	352/16672	0.000368365	0.0106201	0.00964088	NDUFAB1/MDH1/PGK1/TPI1/SDHB/NDUFB5/GYG1/UQCRH/IMMP2L/NDUFB2/FH/NDUFA1/UQCR11/BLOC1S1/PNPT1/NDUFA9/IGF2/TEFM/BNIP3/NDUFA4	20
GO:0051188	GO:0051188	cofactor biosynthetic process	13/402	177/16672	0.0003698	0.0106201	0.00964088	CIAPIN1/MTHFD2/NAMPT/ACOT9/CIAO1/PDP1/FAM96A/PNPO/ACOT13/ACSL3/NDUFA9/ACSL1/MMADHC	13
GO:0044766	GO:0044766	multi-organism transport	8/402	74/16672	0.000400184	0.0112738	0.0102343	NDC1/THOC5/NUP58/KPNA2/NUP37/XPO1/SEH1L/NUP35	8
GO:1902579	GO:1902579	multi-organism localization	8/402	74/16672	0.000400184	0.0112738	0.0102343	NDC1/THOC5/NUP58/KPNA2/NUP37/XPO1/SEH1L/NUP35	8
GO:0009144	GO:0009144	purine nucleoside triphosphate metabolic process	16/402	254/16672	0.00046349	0.0128958	0.0117068	NDUFAB1/PGK1/TPI1/RHOQ/NDUFB5/UQCRH/NUDT16/ATP5J2/NDUFB2/NME3/ATP5F1/NDUFA1/UQCR11/NDUFA9/TEFM/NDUFA4	16
GO:0044106	GO:0044106	cellular amine metabolic process	10/402	115/16672	0.000466481	0.0128958	0.0117068	PSMD8/PSMA7/PSMA1/PSMA5/AZIN1/PSMD13/PSMA6/PSMD10/PSMA2/PSMC2	10
GO:0006368	GO:0006368	transcription elongation from RNA polymerase II promoter	9/402	95/16672	0.00047542	0.0130212	0.0118206	POLR2C/GTF2H1/GTF2B/POLR2K/TCEB1/TAF2/GTF2H3/ELP2/GTF2H5	9
GO:0042775	GO:0042775	mitochondrial ATP synthesis coupled electron transport	8/402	77/16672	0.000524792	0.0142416	0.0129285	NDUFAB1/NDUFB5/UQCRH/NDUFB2/NDUFA1/UQCR11/NDUFA9/NDUFA4	8
GO:0006119	GO:0006119	oxidative phosphorylation	9/402	97/16672	0.000554384	0.0149079	0.0135333	NDUFAB1/NDUFB5/UQCRH/NDUFB2/NDUFA1/UQCR11/NDUFA9/TEFM/NDUFA4	9
GO:0090263	GO:0090263	positive regulation of canonical Wnt signaling pathway	10/402	118/16672	0.000572231	0.0151252	0.0137306	PSMD8/PSMA7/PSMA1/PSMA5/PSMD13/PSMA6/PSMD10/PSMA2/PSMC2/TNKS	10
GO:0042773	GO:0042773	ATP synthesis coupled electron transport	8/402	78/16672	0.000572691	0.0151252	0.0137306	NDUFAB1/NDUFB5/UQCRH/NDUFB2/NDUFA1/UQCR11/NDUFA9/NDUFA4	8
GO:0008380	GO:0008380	RNA splicing	21/402	393/16672	0.00059442	0.0155601	0.0141254	HNRNPC/THOC5/PHF5A/POLR2C/SF3B6/SNRPB2/SNRPN/SRSF1/HNRNPLL/SNRPG/POLR2K/UHMK1/CLP1/UBL5/TSEN15/STRAP/DHX15/SRSF7/PRPF4/CPSF2/SNRPD1	21
GO:0001736	GO:0001736	establishment of planar polarity	10/402	119/16672	0.000611604	0.0157315	0.014281	PSMD8/PSMA7/PSMA1/PSMA5/PSMD13/PSMA6/PSMD10/PSMA2/CLTC/PSMC2	10
GO:0007164	GO:0007164	establishment of tissue polarity	10/402	119/16672	0.000611604	0.0157315	0.014281	PSMD8/PSMA7/PSMA1/PSMA5/PSMD13/PSMA6/PSMD10/PSMA2/CLTC/PSMC2	10
GO:0016075	GO:0016075	rRNA catabolic process	4/402	17/16672	0.000617738	0.0157523	0.0142999	DIS3/EXOSC8/EXOSC9/EXOSC6	4
GO:0006369	GO:0006369	termination of RNA polymerase II transcription	7/402	62/16672	0.000705975	0.0178485	0.0162028	THOC5/SRSF1/SNRPG/CLP1/SRSF7/CPSF2/SARNP	7
GO:0031331	GO:0031331	positive regulation of cellular catabolic process	16/402	265/16672	0.000733628	0.0183904	0.0166948	PSMD8/PSMA7/PSMA1/PSMA5/RNF217/CDK1/PSMD13/CDC27/ANAPC5/PSMA6/PSMD10/PSMA2/PNPT1/PSMC2/UBE2E1/SUMO2	16
GO:0006120	GO:0006120	mitochondrial electron transport, NADH to ubiquinone	6/402	46/16672	0.000784376	0.0194973	0.0176996	NDUFAB1/NDUFB5/NDUFB2/NDUFA1/NDUFA9/NDUFA4	6
GO:0043624	GO:0043624	cellular protein complex disassembly	13/402	193/16672	0.000838049	0.0206226	0.0187211	MRPS10/MRPS33/MRPS12/MRPL35/SWAP70/MRPL13/MRPS23/CIB1/MRPS28/EIF5A2/ABCE1/HDGFRP3/MRPL30	13
GO:0009308	GO:0009308	amine metabolic process	10/402	124/16672	0.000843589	0.0206226	0.0187211	PSMD8/PSMA7/PSMA1/PSMA5/AZIN1/PSMD13/PSMA6/PSMD10/PSMA2/PSMC2	10
GO:0045862	GO:0045862	positive regulation of proteolysis	19/402	349/16672	0.000858247	0.020809	0.0188903	PSMD8/PSMA7/PSMA1/PSMA5/RNF217/CDK1/DIABLO/RPS27L/PSMD13/CDC27/BID/ANAPC5/PSMA6/PSMD10/PSMA2/PLGRKT/PSMC2/UBE2E1/SUMO2	19
GO:0022613	GO:0022613	ribonucleoprotein complex biogenesis	23/402	462/16672	0.000875715	0.0210599	0.0191181	DIS3/ERI1/POP4/FCF1/SRSF1/SNRPG/CLP1/RPS27/RPS27L/NUDT16/STRAP/XPO1/RRN3/EXOSC8/EXOSC9/NOL11/RNASEL/NOM1/ABCE1/SNRPD1/EXOSC6/MCTS1/GTF2H5	23
GO:0006409	GO:0006409	tRNA export from nucleus	5/402	32/16672	0.000935864	0.0220587	0.0200248	NDC1/NUP58/NUP37/SEH1L/NUP35	5
GO:0071431	GO:0071431	tRNA-containing ribonucleoprotein complex export from nucleus	5/402	32/16672	0.000935864	0.0220587	0.0200248	NDC1/NUP58/NUP37/SEH1L/NUP35	5
GO:0070125	GO:0070125	mitochondrial translational elongation	8/402	84/16672	0.00093962	0.0220587	0.0200248	MRPS10/MRPS33/MRPS12/MRPL35/MRPL13/MRPS23/MRPS28/MRPL30	8
GO:0009205	GO:0009205	purine ribonucleoside triphosphate metabolic process	15/402	247/16672	0.00100385	0.0231984	0.0210594	NDUFAB1/PGK1/TPI1/RHOQ/NDUFB5/UQCRH/ATP5J2/NDUFB2/NME3/ATP5F1/NDUFA1/UQCR11/NDUFA9/TEFM/NDUFA4	15
GO:0045732	GO:0045732	positive regulation of protein catabolic process	15/402	247/16672	0.00100385	0.0231984	0.0210594	PSMD8/PSMA7/PSMA1/PSMA5/RNF217/CDK1/PSMD13/CDC27/ANAPC5/PSMA6/PSMD10/PSMA2/PSMC2/UBE2E1/SUMO2	15
GO:0031124	GO:0031124	mRNA 3'-end processing	8/402	85/16672	0.00101587	0.0232941	0.0211463	THOC5/SRSF1/CLP1/SRSF7/GRSF1/PNPT1/CPSF2/SARNP	8
GO:0006370	GO:0006370	7-methylguanosine mRNA capping	5/402	33/16672	0.00108142	0.0246065	0.0223377	POLR2C/GTF2H1/POLR2K/GTF2H3/GTF2H5	5
GO:0070126	GO:0070126	mitochondrial translational termination	8/402	86/16672	0.00109698	0.02477	0.0224862	MRPS10/MRPS33/MRPS12/MRPL35/MRPL13/MRPS23/MRPS28/MRPL30	8
GO:0009141	GO:0009141	nucleoside triphosphate metabolic process	16/402	277/16672	0.00117142	0.0262504	0.0238301	NDUFAB1/PGK1/TPI1/RHOQ/NDUFB5/UQCRH/NUDT16/ATP5J2/NDUFB2/NME3/ATP5F1/NDUFA1/UQCR11/NDUFA9/TEFM/NDUFA4	16
GO:0008535	GO:0008535	respiratory chain complex IV assembly	4/402	20/16672	0.0011876	0.026413	0.0239776	COA4/SMIM20/COX18/COX14	4
GO:0001738	GO:0001738	morphogenesis of a polarized epithelium	10/402	130/16672	0.00121278	0.0267716	0.0243032	PSMD8/PSMA7/PSMA1/PSMA5/PSMD13/PSMA6/PSMD10/PSMA2/CLTC/PSMC2	10
GO:0042176	GO:0042176	regulation of protein catabolic process	19/402	360/16672	0.00123557	0.0270375	0.0245445	PSMD8/PSMA7/PSMA1/ATRAID/PSMA5/RNF217/AZIN1/CDK1/PSMD13/CDC27/ERLEC1/XPO1/ANAPC5/PSMA6/PSMD10/PSMA2/PSMC2/UBE2E1/SUMO2	19
GO:0051031	GO:0051031	tRNA transport	5/402	34/16672	0.0012431	0.0270375	0.0245445	NDC1/NUP58/NUP37/SEH1L/NUP35	5
GO:0009199	GO:0009199	ribonucleoside triphosphate metabolic process	15/402	253/16672	0.00127668	0.0274396	0.0249096	NDUFAB1/PGK1/TPI1/RHOQ/NDUFB5/UQCRH/ATP5J2/NDUFB2/NME3/ATP5F1/NDUFA1/UQCR11/NDUFA9/TEFM/NDUFA4	15
GO:0038061	GO:0038061	NIK/NF-kappaB signaling	9/402	109/16672	0.00128481	0.0274396	0.0249096	PSMD8/PSMA7/PSMA1/PSMA5/PSMD13/PSMA6/PSMD10/PSMA2/PSMC2	9
GO:0033209	GO:0033209	tumor necrosis factor-mediated signaling pathway	11/402	154/16672	0.00128942	0.0274396	0.0249096	TNFRSF12A/PSMD8/PSMA7/PSMA1/PSMA5/PSMD13/PSMA6/PSMD10/PSMA2/TXNDC17/PSMC2	11
GO:0006352	GO:0006352	DNA-templated transcription, initiation	14/402	228/16672	0.00131779	0.0278431	0.0252759	NR1H3/MED17/POLR2C/GTF2H1/POLR1B/GTF2B/POLR2K/TAF2/RRN3/TWISTNB/GTF2H3/PSMC2/TAF1D/GTF2H5	14
GO:0006399	GO:0006399	tRNA metabolic process	12/402	179/16672	0.00136718	0.0285429	0.0259112	POP4/PUS3/EEF1E1/CLP1/TSEN15/IARS2/EXOSC8/EXOSC9/TRMT5/DTD2/GRSF1/TRUB1	12
GO:1902600	GO:1902600	hydrogen ion transmembrane transport	9/402	110/16672	0.00137022	0.0285429	0.0259112	ATP6V0E1/ATP6V1F/ATP6V1C1/SLC9B1/UQCRH/ATP5J2/ATP5F1/UQCR11/NDUFA4	9
GO:0006913	GO:0006913	nucleocytoplasmic transport	22/402	449/16672	0.00137996	0.028545	0.025913	NDC1/THOC5/PRDX1/XPO5/SRSF1/NUP58/SNRPG/UHMK1/CDK1/KPNA2/NUP37/XPO1/TNPO1/SEH1L/PSMD10/TGFBR1/SRSF7/NUP35/ABCE1/CPSF2/SNRPD1/SARNP	22
GO:0090503	GO:0090503	RNA phosphodiester bond hydrolysis, exonucleolytic	5/402	35/16672	0.00142197	0.029162	0.0264731	DIS3/ERI1/EXOSC8/EXOSC9/PNPT1	5
GO:0000466	GO:0000466	maturation of 5.8S rRNA from tricistronic rRNA transcript (SSU-rRNA, 5.8S rRNA, LSU-rRNA)	4/402	21/16672	0.00143937	0.029162	0.0264731	ERI1/FCF1/EXOSC8/EXOSC9	4
GO:0043628	GO:0043628	ncRNA 3'-end processing	4/402	21/16672	0.00143937	0.029162	0.0264731	ERI1/EXOSC8/EXOSC9/EXOSC6	4
GO:0032984	GO:0032984	macromolecular complex disassembly	15/402	257/16672	0.00149123	0.0300072	0.0272404	MRPS10/MRPS33/MRPS12/MRPL35/SWAP70/MRPL13/MRPS23/CIB1/MRPS28/EIF5A2/ABCE1/HDGFRP3/BNIP3/MRPL30/MCTS1	15
GO:0031047	GO:0031047	gene silencing by RNA	11/402	157/16672	0.00150629	0.0301055	0.0273297	NDC1/POLR2C/ERI1/XPO5/NUP58/POLR2K/CLP1/NUP37/SEH1L/TSNAX/NUP35	11
GO:0051186	GO:0051186	cofactor metabolic process	19/402	368/16672	0.0015918	0.0316009	0.0286872	CIAPIN1/MDH1/MTHFD2/PGK1/NAMPT/TPI1/PDZD11/ACOT9/CIAO1/SLC25A32/PDP1/FAM96A/ME2/PNPO/ACOT13/ACSL3/NDUFA9/ACSL1/MMADHC	19
GO:0009225	GO:0009225	nucleotide-sugar metabolic process	5/402	36/16672	0.00161909	0.0319285	0.0289846	TGDS/UGDH/GNPNAT1/UGGT2/UAP1	5
GO:0051169	GO:0051169	nuclear transport	22/402	457/16672	0.00172322	0.0335903	0.0304932	NDC1/THOC5/PRDX1/XPO5/SRSF1/NUP58/SNRPG/UHMK1/CDK1/KPNA2/NUP37/XPO1/TNPO1/SEH1L/PSMD10/TGFBR1/SRSF7/NUP35/ABCE1/CPSF2/SNRPD1/SARNP	22
GO:0016180	GO:0016180	snRNA processing	4/402	22/16672	0.00172607	0.0335903	0.0304932	EXOSC8/EXOSC9/INTS8/EXOSC6	4
GO:0006997	GO:0006997	nucleus organization	10/402	137/16672	0.00180005	0.034801	0.0315922	NDC1/POLR1B/NUP58/CDK1/NUP37/SEH1L/RRN3/TMEM33/NUP35/CNEP1R1	10
GO:0006520	GO:0006520	cellular amino acid metabolic process	16/402	289/16672	0.00181252	0.0348052	0.0315961	PSMD8/PSMA7/EEF1E1/PSMA1/PSMA5/AZIN1/SLC25A32/PSMD13/IARS2/PSMA6/PSMD10/PSMA2/DTD2/ENOPH1/DDAH1/PSMC2	16
GO:0009452	GO:0009452	7-methylguanosine RNA capping	5/402	37/16672	0.00183557	0.0348052	0.0315961	POLR2C/GTF2H1/POLR2K/GTF2H3/GTF2H5	5
GO:0036260	GO:0036260	RNA capping	5/402	37/16672	0.00183557	0.0348052	0.0315961	POLR2C/GTF2H1/POLR2K/GTF2H3/GTF2H5	5
GO:0034470	GO:0034470	ncRNA processing	20/402	402/16672	0.00187948	0.0354109	0.0321459	DIS3/ERI1/POP4/PUS3/FCF1/CLP1/RPS27/RPS27L/NUDT16/TSEN15/EXOSC8/EXOSC9/TRMT5/NOL11/GRSF1/RNASEL/INTS8/TRUB1/EXOSC6/GTF2H5	20
GO:0009108	GO:0009108	coenzyme biosynthetic process	10/402	138/16672	0.00190008	0.0355724	0.0322925	MTHFD2/NAMPT/ACOT9/PDP1/PNPO/ACOT13/ACSL3/NDUFA9/ACSL1/MMADHC	10
GO:0002478	GO:0002478	antigen processing and presentation of exogenous peptide antigen	11/402	162/16672	0.00193359	0.0359721	0.0326553	PSMD8/PSMA7/PSMA1/PSMA5/AP1S2/PSMD13/PSMA6/PSMD10/PSMA2/CLTC/PSMC2	11
GO:0090090	GO:0090090	negative regulation of canonical Wnt signaling pathway	11/402	163/16672	0.00202987	0.0375272	0.0340671	PSMD8/RBX1/PSMA7/PSMA1/PSMA5/DDIT3/PSMD13/PSMA6/PSMD10/PSMA2/PSMC2	11
GO:0006515	GO:0006515	misfolded or incompletely synthesized protein catabolic process	4/402	23/16672	0.00205011	0.037666	0.0341931	LONP2/SDF2/UGGT2/UBE2W	4
GO:0042254	GO:0042254	ribosome biogenesis	17/402	322/16672	0.00218547	0.039905	0.0362257	DIS3/ERI1/POP4/FCF1/RPS27/RPS27L/NUDT16/XPO1/RRN3/EXOSC8/EXOSC9/NOL11/RNASEL/NOM1/ABCE1/EXOSC6/GTF2H5	17
GO:0016574	GO:0016574	histone ubiquitination	5/402	39/16672	0.00233097	0.0423006	0.0384004	PHC1/RNF2/UBE2N/RYBP/UBE2E1	5
GO:1900034	GO:1900034	regulation of cellular response to heat	7/402	76/16672	0.00235423	0.0424622	0.0385471	NDC1/RPA3/NUP58/HSBP1/NUP37/SEH1L/NUP35	7
GO:0038095	GO:0038095	Fc-epsilon receptor signaling pathway	10/402	143/16672	0.00246973	0.0442755	0.0401931	PSMD8/PSMA7/PSMA1/PSMA5/UBE2N/PSMD13/PSMA6/PSMD10/PSMA2/PSMC2	10
GO:0006732	GO:0006732	coenzyme metabolic process	16/402	299/16672	0.00255071	0.0454518	0.041261	MDH1/MTHFD2/PGK1/NAMPT/TPI1/PDZD11/ACOT9/SLC25A32/PDP1/ME2/PNPO/ACOT13/ACSL3/NDUFA9/ACSL1/MMADHC	16
GO:0071027	GO:0071027	nuclear RNA surveillance	3/402	12/16672	0.00260315	0.0457196	0.0415041	EXOSC8/EXOSC9/EXOSC6	3
GO:0071028	GO:0071028	nuclear mRNA surveillance	3/402	12/16672	0.00260315	0.0457196	0.0415041	EXOSC8/EXOSC9/EXOSC6	3
GO:0018279	GO:0018279	protein N-linked glycosylation via asparagine	5/402	40/16672	0.00261211	0.0457196	0.0415041	DAD1/MGAT2/MCFD2/OSTC/UGGT2	5
GO:0043241	GO:0043241	protein complex disassembly	14/402	246/16672	0.00266916	0.0464435	0.0421612	MRPS10/MRPS33/MRPS12/MRPL35/SWAP70/MRPL13/MRPS23/CIB1/MRPS28/EIF5A2/ABCE1/HDGFRP3/BNIP3/MRPL30	14
GO:0019884	GO:0019884	antigen processing and presentation of exogenous antigen	11/402	169/16672	0.00269273	0.0465795	0.0422847	PSMD8/PSMA7/PSMA1/PSMA5/AP1S2/PSMD13/PSMA6/PSMD10/PSMA2/CLTC/PSMC2	11
GO:0000469	GO:0000469	cleavage involved in rRNA processing	4/402	25/16672	0.00281961	0.0484907	0.0440197	ERI1/FCF1/EXOSC8/EXOSC9	4
GO:0018196	GO:0018196	peptidyl-asparagine modification	5/402	41/16672	0.00291703	0.0498762	0.0452775	DAD1/MGAT2/MCFD2/OSTC/UGGT2	5
