# Supplementary material for: Misregulation of ELK1, AP1, and E12 Transcription Factor Networks Is Associated with Melanoma Progression
Source: Cancers (Basel). 2020 Feb 17;12(2):458. doi: 10.3390/cancers12020458 (PMC7072154; doi:10.3390/cancers12020458)
Supplement: Supplementary file 1 [file cancers-12-00458-s001.zip › cancers-701483-suppl-final/Supp_Table_6.xlsx]

## Sheet: Supp_Table_6
Supp Table 6. Pathway enrichment result for DE genes in the yellow module
	ID	Description	GeneRatio	BgRatio	pvalue	p.adjust	qvalue	geneID	Count
GO:0008544	GO:0008544	epidermis development	20/212	295/16672	1.23e-09	2.09e-06	1.92e-06	ALDH3A2/TP63/DSP/EXPH5/VDR/IRF6/SPINK5/ACVR1B/SCEL/KLF4/ABCA12/EGFR/ST14/CERS3/EVPL/KLK7/KRT15/CST6/SFN/KRT5	20
GO:0043588	GO:0043588	skin development	18/212	239/16672	1.63e-09	2.09e-06	1.92e-06	TP63/DSP/EXPH5/VDR/DHCR24/IRF6/SPINK5/ACVR1B/SCEL/FLG2/ABCA12/EGFR/ST14/CERS3/CLDN1/EVPL/JUP/SFN	18
GO:0009913	GO:0009913	epidermal cell differentiation	13/212	176/16672	4.04e-07	0.000346622	0.000317785	TP63/DSP/EXPH5/VDR/IRF6/SPINK5/SCEL/KLF4/ABCA12/ST14/CERS3/EVPL/SFN	13
GO:0030216	GO:0030216	keratinocyte differentiation	11/212	127/16672	6.65e-07	0.000427513	0.000391948	TP63/DSP/EXPH5/VDR/IRF6/SCEL/ABCA12/ST14/CERS3/EVPL/SFN	11
GO:0061436	GO:0061436	establishment of skin barrier	5/212	17/16672	1.73e-06	0.000891754	0.000817567	TP63/FLG2/ABCA12/CLDN1/SFN	5
GO:0033561	GO:0033561	regulation of water loss via skin	5/212	19/16672	3.19e-06	0.00123539	0.00113261	TP63/FLG2/ABCA12/CLDN1/SFN	5
GO:0006066	GO:0006066	alcohol metabolic process	15/212	282/16672	3.36e-06	0.00123539	0.00113261	DGAT2/ALDH3A2/VDR/DHCR24/IPPK/RDH12/IMPA2/RDH13/PLD4/DEGS2/P2RY1/SDR16C5/DHCR7/RXRA/SREBF2	15
GO:1901615	GO:1901615	organic hydroxy compound metabolic process	18/212	409/16672	5.1e-06	0.0016407	0.00150421	DGAT2/ALDH3A2/VDR/DHCR24/IPPK/RDH12/IMPA2/CYB5R1/RDH13/PLD4/DEGS2/P2RY1/FAXDC2/SDR16C5/DHCR7/RXRA/MAOA/SREBF2	18
GO:0043616	GO:0043616	keratinocyte proliferation	6/212	39/16672	9.05e-06	0.00258838	0.00237305	TP63/VDR/IRF6/EFNB2/SDR16C5/SFN	6
GO:0034330	GO:0034330	cell junction organization	13/212	246/16672	1.64e-05	0.00422902	0.0038772	DSP/PERP/AJUBA/DSG1/KIFC3/NECTIN4/PARD3/MPP7/CXADR/CLDN1/JUP/PKP3/KRT5	13
GO:0045216	GO:0045216	cell-cell junction organization	12/212	218/16672	2.34e-05	0.00546438	0.00500979	DSP/PERP/AJUBA/DSG1/KIFC3/NECTIN4/PARD3/MPP7/CXADR/CLDN1/JUP/PKP3	12
GO:0052548	GO:0052548	regulation of endopeptidase activity	15/212	363/16672	6.55e-05	0.0129673	0.0118885	TP63/MUL1/BCL2L13/PERP/DHCR24/EGLN3/SPINK5/KLF4/SPINT1/A2ML1/SPINT2/CST6/SFN/SERPINB5/ANXA8	15
GO:0048608	GO:0048608	reproductive structure development	16/212	406/16672	6.55e-05	0.0129673	0.0118885	TP63/TFAP2C/VDR/SDC1/DHCR24/TRIM28/EIF2B5/EGFR/ST14/SPINT1/SPINT2/BSG/RARG/PSAPL1/RXRA/SERPINB5	16
GO:0061458	GO:0061458	reproductive system development	16/212	410/16672	7.35e-05	0.013511	0.012387	TP63/TFAP2C/VDR/SDC1/DHCR24/TRIM28/EIF2B5/EGFR/ST14/SPINT1/SPINT2/BSG/RARG/PSAPL1/RXRA/SERPINB5	16
GO:0052547	GO:0052547	regulation of peptidase activity	15/212	386/16672	0.000129635	0.0222367	0.0203868	TP63/MUL1/BCL2L13/PERP/DHCR24/EGLN3/SPINK5/KLF4/SPINT1/A2ML1/SPINT2/CST6/SFN/SERPINB5/ANXA8	15
GO:0044283	GO:0044283	small molecule biosynthetic process	17/212	480/16672	0.000142433	0.022905	0.0209995	DGAT2/AACS/VDR/DHCR24/MECR/ELOVL4/IPPK/IMPA2/MDH2/ALDH4A1/TKT/ELOVL7/PLA2G4F/FASN/P2RY1/FAXDC2/DHCR7	17
GO:0046777	GO:0046777	protein autophosphorylation	11/212	226/16672	0.000153721	0.0232661	0.0213305	FGFR3/EIF2AK1/MKNK2/TRIM28/ACVR1B/ERBB2/EGFR/EPHA1/LMTK2/EPHB3/BCR	11
GO:0060669	GO:0060669	embryonic placenta morphogenesis	4/212	24/16672	0.000221169	0.0281885	0.0258435	TRIM28/ST14/SPINT1/SPINT2	4
GO:0006650	GO:0006650	glycerophospholipid metabolic process	12/212	276/16672	0.000222572	0.0281885	0.0258435	ERBB3/FGFR3/PIGU/AJUBA/LPIN3/IMPA2/ERBB2/EGFR/ACP6/PIP4K2C/PLA2G4F/PLA2G4B	12
GO:0016101	GO:0016101	diterpenoid metabolic process	7/212	96/16672	0.000222787	0.0281885	0.0258435	DGAT2/ALDH3A2/SDC1/RDH12/EGFR/RDH13/SDR16C5	7
GO:0034308	GO:0034308	primary alcohol metabolic process	5/212	44/16672	0.000230066	0.0281885	0.0258435	DGAT2/ALDH3A2/RDH12/RDH13/SDR16C5	5
GO:0030850	GO:0030850	prostate gland development	5/212	46/16672	0.000284469	0.0318235	0.029176	TP63/RARG/PSAPL1/RXRA/SERPINB5	5
GO:0035336	GO:0035336	long-chain fatty-acyl-CoA metabolic process	5/212	46/16672	0.000284469	0.0318235	0.029176	DGAT2/ELOVL4/ELOVL7/FASN/PPT2	5
GO:0035337	GO:0035337	fatty-acyl-CoA metabolic process	5/212	49/16672	0.000383703	0.035144	0.0322203	DGAT2/ELOVL4/ELOVL7/FASN/PPT2	5
GO:0001890	GO:0001890	placenta development	8/212	138/16672	0.000386671	0.035144	0.0322203	VDR/TRIM28/EGFR/ST14/SPINT1/SPINT2/BSG/RXRA	8
GO:0006721	GO:0006721	terpenoid metabolic process	7/212	106/16672	0.000409363	0.035144	0.0322203	DGAT2/ALDH3A2/SDC1/RDH12/EGFR/RDH13/SDR16C5	7
GO:0060512	GO:0060512	prostate gland morphogenesis	4/212	28/16672	0.000409535	0.035144	0.0322203	TP63/RARG/RXRA/SERPINB5	4
GO:0019471	GO:0019471	4-hydroxyproline metabolic process	3/212	12/16672	0.000409763	0.035144	0.0322203	EGLN3/ALDH4A1/P4HB	3
GO:0060670	GO:0060670	branching involved in labyrinthine layer morphogenesis	3/212	12/16672	0.000409763	0.035144	0.0322203	ST14/SPINT1/SPINT2	3
GO:0060742	GO:0060742	epithelial cell differentiation involved in prostate gland development	3/212	12/16672	0.000409763	0.035144	0.0322203	TP63/PSAPL1/RXRA	3
GO:0010837	GO:0010837	regulation of keratinocyte proliferation	4/212	29/16672	0.000470362	0.03782	0.0346737	TP63/VDR/EFNB2/SFN	4
GO:0042572	GO:0042572	retinol metabolic process	4/212	29/16672	0.000470362	0.03782	0.0346737	DGAT2/RDH12/RDH13/SDR16C5	4
GO:0010839	GO:0010839	negative regulation of keratinocyte proliferation	3/212	13/16672	0.00052771	0.0406654	0.0372824	VDR/EFNB2/SFN	3
GO:0071364	GO:0071364	cellular response to epidermal growth factor stimulus	4/212	30/16672	0.000537359	0.0406654	0.0372824	ID1/GAREM1/ERBB2/EGFR	4
GO:0098742	GO:0098742	cell-cell adhesion via plasma-membrane adhesion molecules	10/212	223/16672	0.000583213	0.0428745	0.0393077	FAT2/AJUBA/DSG1/DSC3/KLF4/CLSTN3/NECTIN4/CXADR/CLDN1/LGALS7B	10
GO:0015693	GO:0015693	magnesium ion transport	3/212	14/16672	0.000665352	0.0475542	0.0435981	NIPAL2/NIPAL1/NIPAL4	3
GO:0002064	GO:0002064	epithelial cell development	9/212	189/16672	0.000713506	0.0496176	0.0454898	TP63/KLF5/EXPH5/SDC1/ID1/ST14/SPINT2/RARG/SFN	9
