# Supplementary material for: Misregulation of ELK1, AP1, and E12 Transcription Factor Networks Is Associated with Melanoma Progression
Source: Cancers (Basel). 2020 Feb 17;12(2):458. doi: 10.3390/cancers12020458 (PMC7072154; doi:10.3390/cancers12020458)
Supplement: Supplementary file 1 [file cancers-12-00458-s001.zip › cancers-701483-suppl-final/Supp_Table_7.xlsx]

## Sheet: Supp_Table_7
Supp Table 7. Pathway enrichment analysis of the highly expressed genes from scRNA seq data
	ONTOLOGY	ID	Description	GeneRatio	BgRatio	pvalue	p.adjust	qvalue	geneID	Count
GO:0045333	BP	GO:0045333	cellular respiration	36/499	176/17913	3.25e-21	1.38e-17	1.15e-17	COX8A/MDH2/COX7A2L/DLD/COX5B/ACO2/CYC1/ADSL/COX7B/UQCRC1/PDHA1/PRELID1/NDUFA6/PDHB/SLC25A13/NDUFC2/NDUFB2/NDUFS5/NDUFA8/NDUFA4/NDUFA1/NDUFB7/NDUFAB1/NDUFS3/SUCLG1/NDUFS2/SDHC/NDUFV2/NDUFA10/UQCRC2/NDUFA5/NDUFB9/NDUFA9/SNCA/UQCRH/SDHB	36
GO:0042775	BP	GO:0042775	mitochondrial ATP synthesis coupled electron transport	26/499	89/17913	7.89e-20	1.53e-16	1.27e-16	COX8A/COX7A2L/DLD/COX5B/CYC1/COX7B/UQCRC1/NDUFA6/NDUFC2/NDUFB2/NDUFS5/NDUFA8/NDUFA4/NDUFA1/NDUFB7/NDUFAB1/NDUFS3/NDUFS2/NDUFV2/NDUFA10/UQCRC2/NDUFA5/NDUFB9/NDUFA9/SNCA/UQCRH	26
GO:0042773	BP	GO:0042773	ATP synthesis coupled electron transport	26/499	90/17913	1.08e-19	1.53e-16	1.27e-16	COX8A/COX7A2L/DLD/COX5B/CYC1/COX7B/UQCRC1/NDUFA6/NDUFC2/NDUFB2/NDUFS5/NDUFA8/NDUFA4/NDUFA1/NDUFB7/NDUFAB1/NDUFS3/NDUFS2/NDUFV2/NDUFA10/UQCRC2/NDUFA5/NDUFB9/NDUFA9/SNCA/UQCRH	26
GO:0022904	BP	GO:0022904	respiratory electron transport chain	27/499	106/17913	7.88e-19	8.35e-16	6.96e-16	COX8A/COX7A2L/DLD/COX5B/CYC1/COX7B/UQCRC1/NDUFA6/SLC25A13/NDUFC2/NDUFB2/NDUFS5/NDUFA8/NDUFA4/NDUFA1/NDUFB7/NDUFAB1/NDUFS3/NDUFS2/NDUFV2/NDUFA10/UQCRC2/NDUFA5/NDUFB9/NDUFA9/SNCA/UQCRH	27
GO:1902036	BP	GO:1902036	regulation of hematopoietic stem cell differentiation	23/499	72/17913	1.14e-18	9.67e-16	8.05e-16	HSPA9/YTHDF2/PSMC2/PSMD13/PSMB5/PSMD8/PSMD14/PSMA2/PSMD11/PSMB1/PSMD6/PSMA7/PSMB6/NFE2L2/PSMA1/PSMA5/PSMD3/PSMD1/PSMD4/PSMB4/PSME3/PSMD2/PSMD9	23
GO:0002478	BP	GO:0002478	antigen processing and presentation of exogenous peptide antigen	33/499	174/17913	1.76e-18	1.24e-15	1.03e-15	AP1S2/CAPZA2/DYNC1I2/DCTN3/CLTA/CANX/DYNC1LI2/DYNLL1/ARF1/PSMC2/PSMD13/VAMP3/SEC31A/SEC13/PSMB5/PSMD8/PSMD14/PSMA2/PSMD11/PSMB1/PSMD6/PSMA7/PSMB6/PSMA1/PSMA5/PSMD3/PSMD1/PSMD4/PSMB4/PSME3/PSMD2/RAB7A/PSMD9	33
GO:0048002	BP	GO:0048002	antigen processing and presentation of peptide antigen	34/499	188/17913	2.49e-18	1.24e-15	1.04e-15	BCAP31/AP1S2/CAPZA2/DYNC1I2/DCTN3/CLTA/CANX/DYNC1LI2/DYNLL1/ARF1/PSMC2/PSMD13/VAMP3/SEC31A/SEC13/PSMB5/PSMD8/PSMD14/PSMA2/PSMD11/PSMB1/PSMD6/PSMA7/PSMB6/PSMA1/PSMA5/PSMD3/PSMD1/PSMD4/PSMB4/PSME3/PSMD2/RAB7A/PSMD9	34
GO:0019884	BP	GO:0019884	antigen processing and presentation of exogenous antigen	33/499	176/17913	2.53e-18	1.24e-15	1.04e-15	AP1S2/CAPZA2/DYNC1I2/DCTN3/CLTA/CANX/DYNC1LI2/DYNLL1/ARF1/PSMC2/PSMD13/VAMP3/SEC31A/SEC13/PSMB5/PSMD8/PSMD14/PSMA2/PSMD11/PSMB1/PSMD6/PSMA7/PSMB6/PSMA1/PSMA5/PSMD3/PSMD1/PSMD4/PSMB4/PSME3/PSMD2/RAB7A/PSMD9	33
GO:0043312	BP	GO:0043312	neutrophil degranulation	54/499	485/17913	2.64e-18	1.24e-15	1.04e-15	CTSA/CYSTM1/MIF/HEXB/ASAH1/ATP6AP2/CST3/GRN/FUCA2/CCT8/CD63/DDOST/ACLY/ERP44/LAMP2/CCT2/HSP90AB1/IMPDH2/ILF2/CD59/GDI2/APEH/GSN/DYNLL1/ALDOA/ANXA2/PYGB/PSMC2/PSMD13/TMBIM1/RAC1/PSMD14/PSMA2/PSMD11/NDUFC2/NME2/PGRMC1/PSMB1/PSMD6/NPC2/NCSTN/TUBB4B/VAT1/PSMA5/VAPA/PSMD3/PRDX6/PSMD1/PRDX4/RAB14/QSOX1/S100A11/PSMD2/RAB7A	54
GO:0002283	BP	GO:0002283	neutrophil activation involved in immune response	54/499	488/17913	3.48e-18	1.48e-15	1.23e-15	CTSA/CYSTM1/MIF/HEXB/ASAH1/ATP6AP2/CST3/GRN/FUCA2/CCT8/CD63/DDOST/ACLY/ERP44/LAMP2/CCT2/HSP90AB1/IMPDH2/ILF2/CD59/GDI2/APEH/GSN/DYNLL1/ALDOA/ANXA2/PYGB/PSMC2/PSMD13/TMBIM1/RAC1/PSMD14/PSMA2/PSMD11/NDUFC2/NME2/PGRMC1/PSMB1/PSMD6/NPC2/NCSTN/TUBB4B/VAT1/PSMA5/VAPA/PSMD3/PRDX6/PSMD1/PRDX4/RAB14/QSOX1/S100A11/PSMD2/RAB7A	54
GO:0006521	BP	GO:0006521	regulation of cellular amino acid metabolic process	21/499	61/17913	6.31e-18	2.29e-15	1.91e-15	COMT/PSMC2/PSMD13/PSMB5/PSMD8/PSMD14/PSMA2/PSMD11/PSMB1/PSMD6/PSMA7/PSMB6/PSMA1/PSMA5/PSMD3/PSMD1/PSMD4/PSMB4/PSME3/PSMD2/PSMD9	21
GO:0002474	BP	GO:0002474	antigen processing and presentation of peptide antigen via MHC class I	25/499	95/17913	6.69e-18	2.29e-15	1.91e-15	BCAP31/CANX/PSMC2/PSMD13/VAMP3/SEC31A/SEC13/PSMB5/PSMD8/PSMD14/PSMA2/PSMD11/PSMB1/PSMD6/PSMA7/PSMB6/PSMA1/PSMA5/PSMD3/PSMD1/PSMD4/PSMB4/PSME3/PSMD2/PSMD9	25
GO:0043488	BP	GO:0043488	regulation of mRNA stability	31/499	158/17913	7.02e-18	2.29e-15	1.91e-15	APEX1/HNRNPR/HSPB1/LARP1/EXOSC4/DHX9/EIF4G1/YTHDF2/PSMC2/PSMD13/PSMB5/PSMD8/PSMD14/TARDBP/PSMA2/PSMD11/SYNCRIP/VIM/PSMB1/PSMD6/PSMA7/PSMB6/PSMA1/PSMA5/PSMD3/PSMD1/PSMD4/PSMB4/PSME3/PSMD2/PSMD9	31
GO:0002446	BP	GO:0002446	neutrophil mediated immunity	54/499	499/17913	9.42e-18	2.66e-15	2.22e-15	CTSA/CYSTM1/MIF/HEXB/ASAH1/ATP6AP2/CST3/GRN/FUCA2/CCT8/CD63/DDOST/ACLY/ERP44/LAMP2/CCT2/HSP90AB1/IMPDH2/ILF2/CD59/GDI2/APEH/GSN/DYNLL1/ALDOA/ANXA2/PYGB/PSMC2/PSMD13/TMBIM1/RAC1/PSMD14/PSMA2/PSMD11/NDUFC2/NME2/PGRMC1/PSMB1/PSMD6/NPC2/NCSTN/TUBB4B/VAT1/PSMA5/VAPA/PSMD3/PRDX6/PSMD1/PRDX4/RAB14/QSOX1/S100A11/PSMD2/RAB7A	54
GO:0042119	BP	GO:0042119	neutrophil activation	54/499	499/17913	9.42e-18	2.66e-15	2.22e-15	CTSA/CYSTM1/MIF/HEXB/ASAH1/ATP6AP2/CST3/GRN/FUCA2/CCT8/CD63/DDOST/ACLY/ERP44/LAMP2/CCT2/HSP90AB1/IMPDH2/ILF2/CD59/GDI2/APEH/GSN/DYNLL1/ALDOA/ANXA2/PYGB/PSMC2/PSMD13/TMBIM1/RAC1/PSMD14/PSMA2/PSMD11/NDUFC2/NME2/PGRMC1/PSMB1/PSMD6/NPC2/NCSTN/TUBB4B/VAT1/PSMA5/VAPA/PSMD3/PRDX6/PSMD1/PRDX4/RAB14/QSOX1/S100A11/PSMD2/RAB7A	54
GO:0033238	BP	GO:0033238	regulation of cellular amine metabolic process	23/499	80/17913	1.63e-17	4.31e-15	3.59e-15	COMT/PSMC2/PSMD13/PSMB5/PSMD8/PNKD/PSMD14/PSMA2/PSMD11/PSMB1/PSMD6/PSMA7/PSMB6/PSMA1/PSMA5/PSMD3/PSMD1/PSMD4/PSMB4/SNCA/PSME3/PSMD2/PSMD9	23
GO:0043487	BP	GO:0043487	regulation of RNA stability	31/499	163/17913	1.8e-17	4.49e-15	3.74e-15	APEX1/HNRNPR/HSPB1/LARP1/EXOSC4/DHX9/EIF4G1/YTHDF2/PSMC2/PSMD13/PSMB5/PSMD8/PSMD14/TARDBP/PSMA2/PSMD11/SYNCRIP/VIM/PSMB1/PSMD6/PSMA7/PSMB6/PSMA1/PSMA5/PSMD3/PSMD1/PSMD4/PSMB4/PSME3/PSMD2/PSMD9	31
GO:0060218	BP	GO:0060218	hematopoietic stem cell differentiation	23/499	83/17913	4.04e-17	9.52e-15	7.93e-15	HSPA9/YTHDF2/PSMC2/PSMD13/PSMB5/PSMD8/PSMD14/PSMA2/PSMD11/PSMB1/PSMD6/PSMA7/PSMB6/NFE2L2/PSMA1/PSMA5/PSMD3/PSMD1/PSMD4/PSMB4/PSME3/PSMD2/PSMD9	23
GO:0019882	BP	GO:0019882	antigen processing and presentation	35/499	220/17913	5.33e-17	1.19e-14	9.91e-15	BCAP31/AP1S2/CAPZA2/DYNC1I2/DCTN3/CLTA/CANX/DYNC1LI2/DYNLL1/ARF1/PSMC2/PSMD13/VAMP3/SEC31A/SEC13/PSMB5/PSMD8/PSMD14/PSMA2/PSMD11/PSMB1/PSMD6/PSMA7/PSMB6/RAB34/PSMA1/PSMA5/PSMD3/PSMD1/PSMD4/PSMB4/PSME3/PSMD2/RAB7A/PSMD9	35
GO:1901532	BP	GO:1901532	regulation of hematopoietic progenitor cell differentiation	23/499	85/17913	7.24e-17	1.54e-14	1.28e-14	HSPA9/YTHDF2/PSMC2/PSMD13/PSMB5/PSMD8/PSMD14/PSMA2/PSMD11/PSMB1/PSMD6/PSMA7/PSMB6/NFE2L2/PSMA1/PSMA5/PSMD3/PSMD1/PSMD4/PSMB4/PSME3/PSMD2/PSMD9	23
GO:0061418	BP	GO:0061418	regulation of transcription from RNA polymerase II promoter in response to hypoxia	22/499	77/17913	9.56e-17	1.9e-14	1.58e-14	EGR1/PSMC2/PSMD13/PSMB5/PSMD8/PSMD14/PSMA2/PSMD11/PSMB1/PSMD6/PSMA7/PSMB6/NFE2L2/PSMA1/PSMA5/PSMD3/PSMD1/PSMD4/PSMB4/PSME3/PSMD2/PSMD9	22
GO:0010389	BP	GO:0010389	regulation of G2/M transition of mitotic cell cycle	32/499	185/17913	9.84e-17	1.9e-14	1.58e-14	MAPRE1/DYNC1I2/DCTN3/CDK4/DYNLL1/NAE1/CLASP1/PSMC2/PSMD13/PSMB5/PSMD8/YWHAE/PSMD14/PSMA2/YWHAG/PSMD11/PSMB1/PSMD6/PSMA7/TUBB4B/PSMB6/TUBA1A/PSMA1/PSMA5/PSMD3/PSMD1/PSMD4/PSMB4/PSME3/PSMD2/RCC2/PSMD9	32
GO:0043687	BP	GO:0043687	post-translational protein modification	44/499	360/17913	1.35e-16	2.5e-14	2.08e-14	DDB1/APLP2/COPS6/CST3/COPS8/FUCA2/FBXO7/CRTAP/COPS7A/CALU/LGALS1/NAE1/LRRC41/GPS1/PSMC2/PSMD13/PSMB5/PSMD8/RAB2A/PDIA6/PSMD14/PSMA2/PSMD11/RBBP7/SUMF2/PSMB1/PSMD6/PSMA7/PSMB6/PSMA1/RCN1/RAB1A/RAB13/PSMA5/PSMD3/P4HB/PSMD1/RABGGTB/PSMD4/PSMB4/QSOX1/PSME3/PSMD2/PSMD9	44
GO:0022900	BP	GO:0022900	electron transport chain	31/499	175/17913	1.49e-16	2.64e-14	2.2e-14	COX8A/AKR1B1/ASPH/COX7A2L/COX7A2/DLD/COX5B/CYC1/AKR1A1/COX7B/UQCRC1/NDUFA6/SLC25A13/NDUFC2/NDUFB2/NDUFS5/NDUFA8/NDUFA4/NDUFA1/NDUFB7/NDUFAB1/NDUFS3/NDUFS2/NDUFV2/NDUFA10/UQCRC2/NDUFA5/NDUFB9/NDUFA9/SNCA/UQCRH	31
GO:0009161	BP	GO:0009161	ribonucleoside monophosphate metabolic process	42/499	331/17913	1.77e-16	3.01e-14	2.51e-14	COX8A/ATIC/COX7A2L/DLD/COX5B/AK2/ATP6V1B2/GAPDH/LDHA/IMPDH2/CYC1/EIF6/ADSL/COX7B/ALDOA/PRPS2/UQCRC1/SEC13/NDUFA6/SLC25A13/PAICS/NDUFC2/NDUFB2/TPI1/NDUFS5/NDUFA8/NDUFA4/NDUFA1/NDUFB7/NDUFAB1/NDUFS3/NDUFS2/NDUFV2/NDUFA10/UQCRC2/NDUFA5/NDUFB9/NDUFA9/SNCA/STOML2/TSPO/UQCRH	42
GO:0009167	BP	GO:0009167	purine ribonucleoside monophosphate metabolic process	41/499	317/17913	2.09e-16	3.41e-14	2.84e-14	COX8A/ATIC/COX7A2L/DLD/COX5B/AK2/ATP6V1B2/GAPDH/LDHA/IMPDH2/CYC1/EIF6/ADSL/COX7B/ALDOA/UQCRC1/SEC13/NDUFA6/SLC25A13/PAICS/NDUFC2/NDUFB2/TPI1/NDUFS5/NDUFA8/NDUFA4/NDUFA1/NDUFB7/NDUFAB1/NDUFS3/NDUFS2/NDUFV2/NDUFA10/UQCRC2/NDUFA5/NDUFB9/NDUFA9/SNCA/STOML2/TSPO/UQCRH	41
GO:0009123	BP	GO:0009123	nucleoside monophosphate metabolic process	43/499	349/17913	2.27e-16	3.44e-14	2.87e-14	COX8A/ATIC/COX7A2L/DLD/COX5B/AK2/ATP6V1B2/GAPDH/LDHA/IMPDH2/CYC1/EIF6/ADSL/COX7B/DNPH1/ALDOA/PRPS2/UQCRC1/SEC13/NDUFA6/SLC25A13/PAICS/NDUFC2/NDUFB2/TPI1/NDUFS5/NDUFA8/NDUFA4/NDUFA1/NDUFB7/NDUFAB1/NDUFS3/NDUFS2/NDUFV2/NDUFA10/UQCRC2/NDUFA5/NDUFB9/NDUFA9/SNCA/STOML2/TSPO/UQCRH	43
GO:0009126	BP	GO:0009126	purine nucleoside monophosphate metabolic process	41/499	318/17913	2.34e-16	3.44e-14	2.87e-14	COX8A/ATIC/COX7A2L/DLD/COX5B/AK2/ATP6V1B2/GAPDH/LDHA/IMPDH2/CYC1/EIF6/ADSL/COX7B/ALDOA/UQCRC1/SEC13/NDUFA6/SLC25A13/PAICS/NDUFC2/NDUFB2/TPI1/NDUFS5/NDUFA8/NDUFA4/NDUFA1/NDUFB7/NDUFAB1/NDUFS3/NDUFS2/NDUFV2/NDUFA10/UQCRC2/NDUFA5/NDUFB9/NDUFA9/SNCA/STOML2/TSPO/UQCRH	41
GO:0043618	BP	GO:0043618	regulation of transcription from RNA polymerase II promoter in response to stress	25/499	109/17913	2.35e-16	3.44e-14	2.87e-14	HSF1/EGR1/ATF4/HSPA5/PSMC2/PSMD13/PSMB5/PSMD8/PSMD14/PSMA2/PSMD11/PSMB1/PSMD6/PSMA7/PSMB6/NFE2L2/PSMA1/PSMA5/PSMD3/PSMD1/PSMD4/PSMB4/PSME3/PSMD2/PSMD9	25
GO:0061013	BP	GO:0061013	regulation of mRNA catabolic process	31/499	178/17913	2.46e-16	3.48e-14	2.9e-14	APEX1/HNRNPR/HSPB1/LARP1/EXOSC4/DHX9/EIF4G1/YTHDF2/PSMC2/PSMD13/PSMB5/PSMD8/PSMD14/TARDBP/PSMA2/PSMD11/SYNCRIP/VIM/PSMB1/PSMD6/PSMA7/PSMB6/PSMA1/PSMA5/PSMD3/PSMD1/PSMD4/PSMB4/PSME3/PSMD2/PSMD9	31
GO:0006119	BP	GO:0006119	oxidative phosphorylation	27/499	131/17913	2.65e-16	3.63e-14	3.02e-14	COX8A/COX7A2L/DLD/COX5B/CYC1/COX7B/UQCRC1/NDUFA6/NDUFC2/NDUFB2/NDUFS5/NDUFA8/NDUFA4/NDUFA1/NDUFB7/NDUFAB1/NDUFS3/NDUFS2/NDUFV2/NDUFA10/UQCRC2/NDUFA5/NDUFB9/NDUFA9/SNCA/STOML2/UQCRH	27
GO:1903311	BP	GO:1903311	regulation of mRNA metabolic process	38/499	275/17913	3e-16	3.98e-14	3.32e-14	APEX1/HNRNPR/HSPB1/HSF1/LARP1/CPSF6/EXOSC4/DHX9/EIF4G1/NELFE/YTHDF2/PSMC2/PSMD13/PSMB5/PSMD8/PSMD14/TARDBP/PSMA2/SRPK2/PSMD11/SYNCRIP/VIM/PSMB1/PSMD6/PSMA7/PSMB6/PSMA1/PSMA5/PSMD3/NCBP2/PRDX6/PSMD1/SRSF6/PSMD4/PSMB4/PSME3/PSMD2/PSMD9	38
GO:0031145	BP	GO:0031145	anaphase-promoting complex-dependent catabolic process	22/499	81/17913	3.15e-16	4.05e-14	3.38e-14	ANAPC11/ANAPC5/PSMC2/PSMD13/PSMB5/PSMD8/PSMD14/PSMA2/PSMD11/PSMB1/PSMD6/PSMA7/PSMB6/PSMA1/PSMA5/PSMD3/PSMD1/PSMD4/PSMB4/PSME3/PSMD2/PSMD9	22
GO:0015980	BP	GO:0015980	energy derivation by oxidation of organic compounds	37/499	264/17913	4.7e-16	5.87e-14	4.89e-14	COX8A/MDH2/COX7A2L/DLD/COX5B/ACO2/CYC1/ADSL/COX7B/PYGB/UQCRC1/PDHA1/PRELID1/NDUFA6/PDHB/SLC25A13/NDUFC2/NDUFB2/NDUFS5/NDUFA8/NDUFA4/NDUFA1/NDUFB7/NDUFAB1/NDUFS3/SUCLG1/NDUFS2/SDHC/NDUFV2/NDUFA10/UQCRC2/NDUFA5/NDUFB9/NDUFA9/SNCA/UQCRH/SDHB	37
GO:0002479	BP	GO:0002479	antigen processing and presentation of exogenous peptide antigen via MHC class I, TAP-dependent	21/499	75/17913	7.59e-16	9.21e-14	7.67e-14	PSMC2/PSMD13/VAMP3/PSMB5/PSMD8/PSMD14/PSMA2/PSMD11/PSMB1/PSMD6/PSMA7/PSMB6/PSMA1/PSMA5/PSMD3/PSMD1/PSMD4/PSMB4/PSME3/PSMD2/PSMD9	21
GO:0043620	BP	GO:0043620	regulation of DNA-templated transcription in response to stress	25/499	115/17913	9.11e-16	1.07e-13	8.94e-14	HSF1/EGR1/ATF4/HSPA5/PSMC2/PSMD13/PSMB5/PSMD8/PSMD14/PSMA2/PSMD11/PSMB1/PSMD6/PSMA7/PSMB6/NFE2L2/PSMA1/PSMA5/PSMD3/PSMD1/PSMD4/PSMB4/PSME3/PSMD2/PSMD9	25
GO:0009150	BP	GO:0009150	purine ribonucleotide metabolic process	51/499	500/17913	9.5e-16	1.09e-13	9.08e-14	COX8A/DBI/ATIC/HSD17B12/COX7A2L/DLD/ACLY/COX5B/AK2/ATP6V1B2/GAPDH/LDHA/IMPDH2/CYC1/EIF6/ACOT7/ADSL/COX7B/ALDOA/UQCRC1/PDHA1/SEC13/NDUFA6/PDHB/SLC25A13/PAICS/NDUFC2/NDUFB2/TPI1/NDUFS5/NME2/NME1/NDUFA8/PPT1/NDUFA4/NDUFA1/NDUFB7/NDUFAB1/NDUFS3/NDUFS2/NDUFV2/NDUFA10/UQCRC2/NDUFA5/SLC35B2/NDUFB9/NDUFA9/SNCA/STOML2/TSPO/UQCRH	51
GO:1902749	BP	GO:1902749	regulation of cell cycle G2/M phase transition	32/499	202/17913	1.36e-15	1.52e-13	1.27e-13	MAPRE1/DYNC1I2/DCTN3/CDK4/DYNLL1/NAE1/CLASP1/PSMC2/PSMD13/PSMB5/PSMD8/YWHAE/PSMD14/PSMA2/YWHAG/PSMD11/PSMB1/PSMD6/PSMA7/TUBB4B/PSMB6/TUBA1A/PSMA1/PSMA5/PSMD3/PSMD1/PSMD4/PSMB4/PSME3/PSMD2/RCC2/PSMD9	32
GO:0031146	BP	GO:0031146	SCF-dependent proteasomal ubiquitin-dependent protein catabolic process	20/499	69/17913	1.78e-15	1.93e-13	1.61e-13	PSMC2/PSMD13/PSMB5/PSMD8/PSMD14/PSMA2/PSMD11/PSMB1/PSMD6/PSMA7/PSMB6/PSMA1/PSMA5/PSMD3/PSMD1/PSMD4/PSMB4/PSME3/PSMD2/PSMD9	20
GO:0042590	BP	GO:0042590	antigen processing and presentation of exogenous peptide antigen via MHC class I	21/499	78/17913	1.83e-15	1.94e-13	1.61e-13	PSMC2/PSMD13/VAMP3/PSMB5/PSMD8/PSMD14/PSMA2/PSMD11/PSMB1/PSMD6/PSMA7/PSMB6/PSMA1/PSMA5/PSMD3/PSMD1/PSMD4/PSMB4/PSME3/PSMD2/PSMD9	21
GO:0070482	BP	GO:0070482	response to oxygen levels	44/499	389/17913	2.41e-15	2.5e-13	2.08e-13	HDAC2/FIS1/HSF1/AHCY/CST3/ATP6V0D1/EGR1/ATP6AP1/ATF4/EIF4EBP1/FAM162A/ADSL/CDK4/GNB1/LMNA/PSMC2/PSMD13/PSMB5/PSMD8/PLOD1/PSMD14/S100B/PSMA2/PSMD11/NAMPT/TXN2/PSMB1/PSMD6/PSMA7/PSMB6/PHB2/NFE2L2/PSMA1/NPEPPS/TM9SF4/PSMA5/PSMD3/P4HB/PSMD1/PSMD4/PSMB4/PSME3/PSMD2/PSMD9	44
GO:0044106	BP	GO:0044106	cellular amine metabolic process	25/499	121/17913	3.23e-15	3.27e-13	2.72e-13	COMT/AMD1/PSMC2/PSMD13/PSMB5/PSMD8/PNKD/PSMD14/PSMA2/PSMD11/PSMB1/PSMD6/PSMA7/PSMB6/PSMA1/PSMA5/PSMD3/SMS/PSMD1/PSMD4/PSMB4/SNCA/PSME3/PSMD2/PSMD9	25
GO:0071453	BP	GO:0071453	cellular response to oxygen levels	34/499	237/17913	3.71e-15	3.66e-13	3.05e-13	ATP6V0D1/EGR1/ATP6AP1/ATF4/EIF4EBP1/FAM162A/GNB1/LMNA/PSMC2/PSMD13/PSMB5/PSMD8/PSMD14/S100B/PSMA2/PSMD11/NAMPT/PSMB1/PSMD6/PSMA7/PSMB6/PHB2/NFE2L2/PSMA1/NPEPPS/PSMA5/PSMD3/P4HB/PSMD1/PSMD4/PSMB4/PSME3/PSMD2/PSMD9	34
GO:0006120	BP	GO:0006120	mitochondrial electron transport, NADH to ubiquinone	18/499	55/17913	4.19e-15	4.04e-13	3.36e-13	DLD/NDUFA6/NDUFC2/NDUFB2/NDUFS5/NDUFA8/NDUFA4/NDUFA1/NDUFB7/NDUFAB1/NDUFS3/NDUFS2/NDUFV2/NDUFA10/NDUFA5/NDUFB9/NDUFA9/SNCA	18
GO:0009205	BP	GO:0009205	purine ribonucleoside triphosphate metabolic process	39/499	314/17913	4.56e-15	4.3e-13	3.58e-13	COX8A/COX7A2L/DLD/COX5B/AK2/ATP6V1B2/GAPDH/LDHA/CYC1/EIF6/COX7B/ALDOA/UQCRC1/SEC13/NDUFA6/SLC25A13/NDUFC2/NDUFB2/TPI1/NDUFS5/NME2/NME1/NDUFA8/NDUFA4/NDUFA1/NDUFB7/NDUFAB1/NDUFS3/NDUFS2/NDUFV2/NDUFA10/UQCRC2/NDUFA5/NDUFB9/NDUFA9/SNCA/STOML2/TSPO/UQCRH	39
GO:0007005	BP	GO:0007005	mitochondrion organization	48/499	466/17913	4.81e-15	4.44e-13	3.7e-13	CHCHD3/CTTN/HSPA4/MPV17/FIS1/MFF/IMMT/FBXO7/CNP/ARIH2/FAM162A/EIF4G1/LMNA/SSBP1/YWHAQ/PRELID1/YWHAE/NDUFA6/UBL5/YWHAG/VDAC1/PRDX3/NDUFC2/NDUFB2/NDUFS5/SAMM50/NDUFA8/TOMM22/NDUFA1/NDUFB7/VAT1/PHB2/NDUFAB1/NDUFS3/NDUFS2/NDUFV2/NDUFA10/NDUFA5/NDUFB9/NPEPPS/TOMM20/NDUFA9/SQSTM1/SNCA/STOML2/PHB/TSPO/TOMM5	48
GO:0046034	BP	GO:0046034	ATP metabolic process	37/499	287/17913	7.15e-15	6.46e-13	5.38e-13	COX8A/COX7A2L/DLD/COX5B/AK2/ATP6V1B2/GAPDH/LDHA/CYC1/EIF6/COX7B/ALDOA/UQCRC1/SEC13/NDUFA6/SLC25A13/NDUFC2/NDUFB2/TPI1/NDUFS5/NDUFA8/NDUFA4/NDUFA1/NDUFB7/NDUFAB1/NDUFS3/NDUFS2/NDUFV2/NDUFA10/UQCRC2/NDUFA5/NDUFB9/NDUFA9/SNCA/STOML2/TSPO/UQCRH	37
GO:0009199	BP	GO:0009199	ribonucleoside triphosphate metabolic process	39/499	319/17913	7.73e-15	6.83e-13	5.69e-13	COX8A/COX7A2L/DLD/COX5B/AK2/ATP6V1B2/GAPDH/LDHA/CYC1/EIF6/COX7B/ALDOA/UQCRC1/SEC13/NDUFA6/SLC25A13/NDUFC2/NDUFB2/TPI1/NDUFS5/NME2/NME1/NDUFA8/NDUFA4/NDUFA1/NDUFB7/NDUFAB1/NDUFS3/NDUFS2/NDUFV2/NDUFA10/UQCRC2/NDUFA5/NDUFB9/NDUFA9/SNCA/STOML2/TSPO/UQCRH	39
GO:0009144	BP	GO:0009144	purine nucleoside triphosphate metabolic process	39/499	321/17913	9.52e-15	8.24e-13	6.87e-13	COX8A/COX7A2L/DLD/COX5B/AK2/ATP6V1B2/GAPDH/LDHA/CYC1/EIF6/COX7B/ALDOA/UQCRC1/SEC13/NDUFA6/SLC25A13/NDUFC2/NDUFB2/TPI1/NDUFS5/NME2/NME1/NDUFA8/NDUFA4/NDUFA1/NDUFB7/NDUFAB1/NDUFS3/NDUFS2/NDUFV2/NDUFA10/UQCRC2/NDUFA5/NDUFB9/NDUFA9/SNCA/STOML2/TSPO/UQCRH	39
GO:2000736	BP	GO:2000736	regulation of stem cell differentiation	24/499	116/17913	1.13e-14	9.57e-13	7.97e-13	HSPA9/YTHDF2/PSMC2/PSMD13/PSMB5/PSMD8/PSMD14/PSMA2/PSMD11/PSMB1/PWP1/PSMD6/PSMA7/PSMB6/NFE2L2/PSMA1/PSMA5/PSMD3/PSMD1/PSMD4/PSMB4/PSME3/PSMD2/PSMD9	24
GO:0010972	BP	GO:0010972	negative regulation of G2/M transition of mitotic cell cycle	21/499	85/17913	1.21e-14	1.01e-12	8.4e-13	NAE1/PSMC2/PSMD13/PSMB5/PSMD8/PSMD14/PSMA2/PSMD11/PSMB1/PSMD6/PSMA7/PSMB6/PSMA1/PSMA5/PSMD3/PSMD1/PSMD4/PSMB4/PSME3/PSMD2/PSMD9	21
GO:0009308	BP	GO:0009308	amine metabolic process	25/499	128/17913	1.29e-14	1.05e-12	8.75e-13	COMT/AMD1/PSMC2/PSMD13/PSMB5/PSMD8/PNKD/PSMD14/PSMA2/PSMD11/PSMB1/PSMD6/PSMA7/PSMB6/PSMA1/PSMA5/PSMD3/SMS/PSMD1/PSMD4/PSMB4/SNCA/PSME3/PSMD2/PSMD9	25
GO:0036294	BP	GO:0036294	cellular response to decreased oxygen levels	32/499	220/17913	1.65e-14	1.32e-12	1.1e-12	EGR1/ATF4/EIF4EBP1/FAM162A/GNB1/LMNA/PSMC2/PSMD13/PSMB5/PSMD8/PSMD14/S100B/PSMA2/PSMD11/NAMPT/PSMB1/PSMD6/PSMA7/PSMB6/PHB2/NFE2L2/PSMA1/NPEPPS/PSMA5/PSMD3/P4HB/PSMD1/PSMD4/PSMB4/PSME3/PSMD2/PSMD9	32
GO:0070498	BP	GO:0070498	interleukin-1-mediated signaling pathway	22/499	101/17913	4.74e-14	3.66e-12	3.05e-12	EGR1/PSMC2/PSMD13/PSMB5/PSMD8/PSMD14/PSMA2/PSMD11/PSMB1/PSMD6/PSMA7/PSMB6/PSMA1/PSMA5/PSMD3/PSMD1/SQSTM1/PSMD4/PSMB4/PSME3/PSMD2/PSMD9	22
GO:0009141	BP	GO:0009141	nucleoside triphosphate metabolic process	39/499	337/17913	4.74e-14	3.66e-12	3.05e-12	COX8A/COX7A2L/DLD/COX5B/AK2/ATP6V1B2/GAPDH/LDHA/CYC1/EIF6/COX7B/ALDOA/UQCRC1/SEC13/NDUFA6/SLC25A13/NDUFC2/NDUFB2/TPI1/NDUFS5/NME2/NME1/NDUFA8/NDUFA4/NDUFA1/NDUFB7/NDUFAB1/NDUFS3/NDUFS2/NDUFV2/NDUFA10/UQCRC2/NDUFA5/NDUFB9/NDUFA9/SNCA/STOML2/TSPO/UQCRH	39
GO:0036293	BP	GO:0036293	response to decreased oxygen levels	40/499	365/17913	1.36e-13	1.03e-11	8.56e-12	FIS1/HSF1/AHCY/CST3/EGR1/ATF4/EIF4EBP1/FAM162A/ADSL/GNB1/LMNA/PSMC2/PSMD13/PSMB5/PSMD8/PLOD1/PSMD14/S100B/PSMA2/PSMD11/NAMPT/TXN2/PSMB1/PSMD6/PSMA7/PSMB6/PHB2/NFE2L2/PSMA1/NPEPPS/TM9SF4/PSMA5/PSMD3/P4HB/PSMD1/PSMD4/PSMB4/PSME3/PSMD2/PSMD9	40
GO:0000086	BP	GO:0000086	G2/M transition of mitotic cell cycle	32/499	238/17913	1.55e-13	1.15e-11	9.6e-12	MAPRE1/DYNC1I2/DCTN3/CDK4/DYNLL1/NAE1/CLASP1/PSMC2/PSMD13/PSMB5/PSMD8/YWHAE/PSMD14/PSMA2/YWHAG/PSMD11/PSMB1/PSMD6/PSMA7/TUBB4B/PSMB6/TUBA1A/PSMA1/PSMA5/PSMD3/PSMD1/PSMD4/PSMB4/PSME3/PSMD2/RCC2/PSMD9	32
GO:0071456	BP	GO:0071456	cellular response to hypoxia	30/499	210/17913	1.8e-13	1.32e-11	1.1e-11	EGR1/EIF4EBP1/FAM162A/GNB1/LMNA/PSMC2/PSMD13/PSMB5/PSMD8/PSMD14/S100B/PSMA2/PSMD11/PSMB1/PSMD6/PSMA7/PSMB6/PHB2/NFE2L2/PSMA1/NPEPPS/PSMA5/PSMD3/P4HB/PSMD1/PSMD4/PSMB4/PSME3/PSMD2/PSMD9	30
GO:1902750	BP	GO:1902750	negative regulation of cell cycle G2/M phase transition	21/499	97/17913	2.04e-13	1.47e-11	1.22e-11	NAE1/PSMC2/PSMD13/PSMB5/PSMD8/PSMD14/PSMA2/PSMD11/PSMB1/PSMD6/PSMA7/PSMB6/PSMA1/PSMA5/PSMD3/PSMD1/PSMD4/PSMB4/PSME3/PSMD2/PSMD9	21
GO:0006457	BP	GO:0006457	protein folding	27/499	176/17913	5.24e-13	3.7e-11	3.09e-11	HSPE1/HSPD1/HSPH1/CCT6A/HSPB1/FKBP1A/GRN/CCT8/DNAJC7/ERP44/CCT5/CRTAP/CCT7/CCT2/CCT4/CANX/DNAJB6/HSPA5/GNB1/DNAJA1/TCP1/PDIA6/PFDN2/PDIA4/TBCA/PRDX4/ST13	27
GO:0006401	BP	GO:0006401	RNA catabolic process	39/499	368/17913	8.08e-13	5.62e-11	4.68e-11	APEX1/HNRNPR/HSPB1/EXOSC10/LARP1/LRPPRC/EXOSC4/EIF4A3/DHX9/EIF4G1/YTHDF2/PSMC2/PSMD13/RNH1/PSMB5/PSMD8/PSMD14/TARDBP/PSMA2/PSMD11/PPP2CA/SYNCRIP/VIM/XRN2/PSMB1/PSMD6/PSMA7/PSMB6/PSMA1/SND1/PSMA5/PSMD3/NCBP2/PSMD1/PSMD4/PSMB4/PSME3/PSMD2/PSMD9	39
GO:0001666	BP	GO:0001666	response to hypoxia	38/499	354/17913	1.08e-12	7.39e-11	6.16e-11	FIS1/HSF1/AHCY/CST3/EGR1/EIF4EBP1/FAM162A/ADSL/GNB1/LMNA/PSMC2/PSMD13/PSMB5/PSMD8/PLOD1/PSMD14/S100B/PSMA2/PSMD11/TXN2/PSMB1/PSMD6/PSMA7/PSMB6/PHB2/NFE2L2/PSMA1/NPEPPS/TM9SF4/PSMA5/PSMD3/P4HB/PSMD1/PSMD4/PSMB4/PSME3/PSMD2/PSMD9	38
GO:0044839	BP	GO:0044839	cell cycle G2/M phase transition	32/499	257/17913	1.31e-12	8.83e-11	7.35e-11	MAPRE1/DYNC1I2/DCTN3/CDK4/DYNLL1/NAE1/CLASP1/PSMC2/PSMD13/PSMB5/PSMD8/YWHAE/PSMD14/PSMA2/YWHAG/PSMD11/PSMB1/PSMD6/PSMA7/TUBB4B/PSMB6/TUBA1A/PSMA1/PSMA5/PSMD3/PSMD1/PSMD4/PSMB4/PSME3/PSMD2/RCC2/PSMD9	32
GO:1901990	BP	GO:1901990	regulation of mitotic cell cycle phase transition	42/499	428/17913	1.36e-12	9.04e-11	7.53e-11	APEX1/MAPRE1/DDB1/FBXO7/DYNC1I2/DCTN3/ANAPC11/CDK4/DYNLL1/NAE1/CLASP1/EIF4G1/ANAPC5/PSMC2/PSMD13/PRKDC/PSMB5/PSMD8/YWHAE/PSMD14/PSMA2/YWHAG/PSMD11/PSMB1/PSMD6/TMEM14B/PSMA7/TUBB4B/PSMB6/PHB2/TUBA1A/PSMA1/PSMA5/NEK6/PSMD3/PSMD1/PSMD4/PSMB4/PSME3/PSMD2/RCC2/PSMD9	42
GO:0060071	BP	GO:0060071	Wnt signaling pathway, planar cell polarity pathway	21/499	107/17913	1.57e-12	1.02e-10	8.52e-11	PSMC2/PSMD13/PSMB5/PSMD8/RAC1/PSMD14/PSMA2/PSMD11/PSMB1/PSMD6/PSMA7/PSMB6/PSMA1/PSMA5/PSMD3/PSMD1/PSMD4/PSMB4/PSME3/PSMD2/PSMD9	21
GO:0090175	BP	GO:0090175	regulation of establishment of planar polarity	21/499	109/17913	2.29e-12	1.47e-10	1.22e-10	PSMC2/PSMD13/PSMB5/PSMD8/RAC1/PSMD14/PSMA2/PSMD11/PSMB1/PSMD6/PSMA7/PSMB6/PSMA1/PSMA5/PSMD3/PSMD1/PSMD4/PSMB4/PSME3/PSMD2/PSMD9	21
GO:0006402	BP	GO:0006402	mRNA catabolic process	36/499	338/17913	5.47e-12	3.46e-10	2.89e-10	APEX1/HNRNPR/HSPB1/EXOSC10/LARP1/EXOSC4/EIF4A3/DHX9/EIF4G1/YTHDF2/PSMC2/PSMD13/RNH1/PSMB5/PSMD8/PSMD14/TARDBP/PSMA2/PSMD11/PPP2CA/SYNCRIP/VIM/PSMB1/PSMD6/PSMA7/PSMB6/PSMA1/PSMA5/PSMD3/NCBP2/PSMD1/PSMD4/PSMB4/PSME3/PSMD2/PSMD9	36
GO:0042180	BP	GO:0042180	cellular ketone metabolic process	30/499	241/17913	6.75e-12	4.21e-10	3.51e-10	COMT/AKR1B1/EGR1/EIF6/GLO1/AKR1A1/ADIPOR1/PSMC2/PSMD13/PSMB5/PSMD8/PNKD/PSMD14/PSMA2/PSMD11/TPI1/PSMB1/PSMD6/PSMA7/PSMB6/PSMA1/PSMA5/PSMD3/PSMD1/PSMD4/PSMB4/SNCA/PSME3/PSMD2/PSMD9	30
GO:0002244	BP	GO:0002244	hematopoietic progenitor cell differentiation	24/499	158/17913	1.3e-11	7.98e-10	6.65e-10	HSPA9/YTHDF2/PSMC2/PSMD13/PRKDC/PSMB5/PSMD8/PSMD14/PSMA2/PSMD11/PSMB1/PSMD6/PSMA7/PSMB6/NFE2L2/PSMA1/PSMA5/PSMD3/PSMD1/PSMD4/PSMB4/PSME3/PSMD2/PSMD9	24
GO:0035567	BP	GO:0035567	non-canonical Wnt signaling pathway	23/499	145/17913	1.4e-11	8.48e-10	7.06e-10	CTNNB1/GNB1/PSMC2/PSMD13/PSMB5/PSMD8/RAC1/PSMD14/PSMA2/PSMD11/PSMB1/PSMD6/PSMA7/PSMB6/PSMA1/PSMA5/PSMD3/PSMD1/PSMD4/PSMB4/PSME3/PSMD2/PSMD9	23
GO:1901987	BP	GO:1901987	regulation of cell cycle phase transition	42/499	464/17913	1.9e-11	1.13e-09	9.45e-10	APEX1/MAPRE1/DDB1/FBXO7/DYNC1I2/DCTN3/ANAPC11/CDK4/DYNLL1/NAE1/CLASP1/EIF4G1/ANAPC5/PSMC2/PSMD13/PRKDC/PSMB5/PSMD8/YWHAE/PSMD14/PSMA2/YWHAG/PSMD11/PSMB1/PSMD6/TMEM14B/PSMA7/TUBB4B/PSMB6/PHB2/TUBA1A/PSMA1/PSMA5/NEK6/PSMD3/PSMD1/PSMD4/PSMB4/PSME3/PSMD2/RCC2/PSMD9	42
GO:0001736	BP	GO:0001736	establishment of planar polarity	21/499	123/17913	2.59e-11	1.5e-09	1.25e-09	PSMC2/PSMD13/PSMB5/PSMD8/RAC1/PSMD14/PSMA2/PSMD11/PSMB1/PSMD6/PSMA7/PSMB6/PSMA1/PSMA5/PSMD3/PSMD1/PSMD4/PSMB4/PSME3/PSMD2/PSMD9	21
GO:0007164	BP	GO:0007164	establishment of tissue polarity	21/499	123/17913	2.59e-11	1.5e-09	1.25e-09	PSMC2/PSMD13/PSMB5/PSMD8/RAC1/PSMD14/PSMA2/PSMD11/PSMB1/PSMD6/PSMA7/PSMB6/PSMA1/PSMA5/PSMD3/PSMD1/PSMD4/PSMB4/PSME3/PSMD2/PSMD9	21
GO:0010565	BP	GO:0010565	regulation of cellular ketone metabolic process	25/499	178/17913	2.82e-11	1.62e-09	1.35e-09	COMT/EGR1/EIF6/ADIPOR1/PSMC2/PSMD13/PSMB5/PSMD8/PSMD14/PSMA2/PSMD11/PSMB1/PSMD6/PSMA7/PSMB6/PSMA1/PSMA5/PSMD3/PSMD1/PSMD4/PSMB4/SNCA/PSME3/PSMD2/PSMD9	25
GO:0002223	BP	GO:0002223	stimulatory C-type lectin receptor signaling pathway	20/499	113/17913	3.91e-11	2.21e-09	1.84e-09	PSMC2/PSMD13/PSMB5/PSMD8/PSMD14/PSMA2/PSMD11/PSMB1/PSMD6/PSMA7/PSMB6/PSMA1/PSMA5/PSMD3/PSMD1/PSMD4/PSMB4/PSME3/PSMD2/PSMD9	20
GO:0009060	BP	GO:0009060	aerobic respiration	16/499	68/17913	4.01e-11	2.24e-09	1.86e-09	COX8A/MDH2/COX7A2L/DLD/COX5B/ACO2/ADSL/COX7B/UQCRC1/PDHA1/PDHB/NDUFA4/SUCLG1/SDHC/UQCRC2/SDHB	16
GO:0006520	BP	GO:0006520	cellular amino acid metabolic process	35/499	347/17913	5.05e-11	2.79e-09	2.32e-09	COMT/IARS/AHCY/DLD/CRTAP/ATF4/GCSH/PSMC2/PSMD13/PSMB5/PSMD8/PLOD1/NARS/PSMD14/PSMA2/PLOD3/PSMD11/TXN2/PSMB1/PSMD6/PSMA7/PSMB6/PSMA1/SARS/PSMA5/PSMD3/P4HB/SMS/PSMD1/PRDX4/PSMD4/PSMB4/PSME3/PSMD2/PSMD9	35
GO:0002220	BP	GO:0002220	innate immune response activating cell surface receptor signaling pathway	20/499	116/17913	6.42e-11	3.49e-09	2.91e-09	PSMC2/PSMD13/PSMB5/PSMD8/PSMD14/PSMA2/PSMD11/PSMB1/PSMD6/PSMA7/PSMB6/PSMA1/PSMA5/PSMD3/PSMD1/PSMD4/PSMB4/PSME3/PSMD2/PSMD9	20
GO:0090263	BP	GO:0090263	positive regulation of canonical Wnt signaling pathway	21/499	135/17913	1.59e-10	8.53e-09	7.11e-09	ILK/PSMC2/PSMD13/PSMB5/PSMD8/PSMD14/PSMA2/PSMD11/PSMB1/PSMD6/PSMA7/PSMB6/PSMA1/PSMA5/PSMD3/PSMD1/PSMD4/PSMB4/PSME3/PSMD2/PSMD9	21
GO:0010257	BP	GO:0010257	NADH dehydrogenase complex assembly	15/499	64/17913	1.74e-10	9.13e-09	7.61e-09	NDUFA6/NDUFC2/NDUFB2/NDUFS5/NDUFA8/NDUFA1/NDUFB7/NDUFAB1/NDUFS3/NDUFS2/NDUFV2/NDUFA10/NDUFA5/NDUFB9/NDUFA9	15
GO:0032981	BP	GO:0032981	mitochondrial respiratory chain complex I assembly	15/499	64/17913	1.74e-10	9.13e-09	7.61e-09	NDUFA6/NDUFC2/NDUFB2/NDUFS5/NDUFA8/NDUFA1/NDUFB7/NDUFAB1/NDUFS3/NDUFS2/NDUFV2/NDUFA10/NDUFA5/NDUFB9/NDUFA9	15
GO:0038061	BP	GO:0038061	NIK/NF-kappaB signaling	24/499	179/17913	1.89e-10	9.78e-09	8.15e-09	ILK/COPS8/ADIPOR1/PSMC2/PSMD13/PSMB5/PSMD8/PSMD14/PSMA2/PSMD11/PSMB1/PSMD6/PSMA7/PSMB6/PSMA1/PSMA5/PSMD3/PRDX1/PSMD1/PSMD4/PSMB4/PSME3/PSMD2/PSMD9	24
GO:1905330	BP	GO:1905330	regulation of morphogenesis of an epithelium	24/499	181/17913	2.39e-10	1.22e-08	1.02e-08	CTNNB1/CLASP1/PSMC2/PSMD13/PSMB5/PSMD8/RAC1/PSMD14/PSMA2/PSMD11/PSMB1/PSMD6/PSMA7/PSMB6/PHB2/PSMA1/PSMA5/PSMD3/PSMD1/PSMD4/PSMB4/PSME3/PSMD2/PSMD9	24
GO:0001738	BP	GO:0001738	morphogenesis of a polarized epithelium	21/499	139/17913	2.78e-10	1.4e-08	1.17e-08	PSMC2/PSMD13/PSMB5/PSMD8/RAC1/PSMD14/PSMA2/PSMD11/PSMB1/PSMD6/PSMA7/PSMB6/PSMA1/PSMA5/PSMD3/PSMD1/PSMD4/PSMB4/PSME3/PSMD2/PSMD9	21
GO:0070555	BP	GO:0070555	response to interleukin-1	24/499	183/17913	3.01e-10	1.5e-08	1.25e-08	EGR1/TAF9/PSMC2/PSMD13/PSMB5/PSMD8/PSMD14/PSMA2/PSMD11/PSMB1/PSMD6/PSMA7/PSMB6/PSMA1/PSMA5/PSMD3/PSMD1/SQSTM1/PSMD4/PSMB4/SNCA/PSME3/PSMD2/PSMD9	24
GO:0090090	BP	GO:0090090	negative regulation of canonical Wnt signaling pathway	23/499	169/17913	3.36e-10	1.66e-08	1.38e-08	CTNND1/EGR1/PSMC2/PSMD13/PSMB5/PSMD8/SOX10/PSMD14/PSMA2/PSMD11/PSMB1/PSMD6/PSMA7/PSMB6/PSMA1/PSMA5/PSMD3/PSMD1/PSMD4/PSMB4/PSME3/PSMD2/PSMD9	23
GO:1904872	BP	GO:1904872	regulation of telomerase RNA localization to Cajal body	9/499	18/17913	3.66e-10	1.78e-08	1.49e-08	CCT6A/EXOSC10/CCT8/CCT5/CCT7/CCT2/CCT4/TCP1/NHP2	9
GO:0071347	BP	GO:0071347	cellular response to interleukin-1	22/499	156/17913	4.07e-10	1.96e-08	1.64e-08	EGR1/PSMC2/PSMD13/PSMB5/PSMD8/PSMD14/PSMA2/PSMD11/PSMB1/PSMD6/PSMA7/PSMB6/PSMA1/PSMA5/PSMD3/PSMD1/SQSTM1/PSMD4/PSMB4/PSME3/PSMD2/PSMD9	22
GO:0048863	BP	GO:0048863	stem cell differentiation	27/499	237/17913	5.87e-10	2.8e-08	2.33e-08	EDNRB/HSPA9/PDCD6/YTHDF2/PSMC2/PSMD13/PSMB5/PSMD8/PSMD14/PSMA2/PSMD11/PSMB1/PWP1/PSMD6/PSMA7/PSMB6/PEF1/NFE2L2/PSMA1/PSMA5/PSMD3/PSMD1/PSMD4/PSMB4/PSME3/PSMD2/PSMD9	27
GO:0031647	BP	GO:0031647	regulation of protein stability	29/499	272/17913	6.52e-10	3.06e-08	2.55e-08	CTSA/FLOT1/HSPD1/ASPH/CCT6A/GRN/CCT8/FBXO7/ATP1B3/CCT5/CRTAP/CCT7/LAMP2/GAPDH/CCT2/HSP90AB1/CCT4/GSN/LMNA/TAF9/PRKDC/TCP1/TARDBP/PRNP/PHB2/STXBP1/PFN2/SNCA/PHB	29
GO:0090670	BP	GO:0090670	RNA localization to Cajal body	9/499	19/17913	6.78e-10	3.06e-08	2.55e-08	CCT6A/EXOSC10/CCT8/CCT5/CCT7/CCT2/CCT4/TCP1/NHP2	9
GO:0090671	BP	GO:0090671	telomerase RNA localization to Cajal body	9/499	19/17913	6.78e-10	3.06e-08	2.55e-08	CCT6A/EXOSC10/CCT8/CCT5/CCT7/CCT2/CCT4/TCP1/NHP2	9
GO:0090672	BP	GO:0090672	telomerase RNA localization	9/499	19/17913	6.78e-10	3.06e-08	2.55e-08	CCT6A/EXOSC10/CCT8/CCT5/CCT7/CCT2/CCT4/TCP1/NHP2	9
GO:0090685	BP	GO:0090685	RNA localization to nucleus	9/499	19/17913	6.78e-10	3.06e-08	2.55e-08	CCT6A/EXOSC10/CCT8/CCT5/CCT7/CCT2/CCT4/TCP1/NHP2	9
GO:1903405	BP	GO:1903405	protein localization to nuclear body	7/499	10/17913	1.39e-09	6.1e-08	5.08e-08	CCT6A/CCT8/CCT5/CCT7/CCT2/CCT4/TCP1	7
GO:1904851	BP	GO:1904851	positive regulation of establishment of protein localization to telomere	7/499	10/17913	1.39e-09	6.1e-08	5.08e-08	CCT6A/CCT8/CCT5/CCT7/CCT2/CCT4/TCP1	7
GO:1904867	BP	GO:1904867	protein localization to Cajal body	7/499	10/17913	1.39e-09	6.1e-08	5.08e-08	CCT6A/CCT8/CCT5/CCT7/CCT2/CCT4/TCP1	7
GO:0072594	BP	GO:0072594	establishment of protein localization to organelle	38/499	452/17913	1.48e-09	6.41e-08	5.34e-08	HSPA4/MPV17/CCT6A/FIS1/MFF/CCT8/FBXO7/ARIH2/CCT5/CCT7/LAMP2/APOD/CCT2/CCT4/HGS/HSPA5/DNAJA1/LMNA/TSG101/YWHAQ/YWHAE/UBL5/TCP1/TARDBP/SRP72/YWHAG/PTTG1IP/SAMM50/TOMM22/PHB2/SEC63/NPEPPS/TOMM20/SCARB2/SEC61A1/TSPO/RAB7A/TOMM5	38
GO:0033209	BP	GO:0033209	tumor necrosis factor-mediated signaling pathway	22/499	167/17913	1.53e-09	6.55e-08	5.46e-08	ILK/LTBR/PSMC2/PSMD13/PSMB5/PSMD8/PSMD14/PSMA2/PSMD11/PSMB1/PSMD6/PSMA7/PSMB6/PSMA1/PSMA5/PSMD3/PSMD1/PSMD4/PSMB4/PSME3/PSMD2/PSMD9	22
GO:1904874	BP	GO:1904874	positive regulation of telomerase RNA localization to Cajal body	8/499	15/17913	1.86e-09	7.89e-08	6.57e-08	CCT6A/CCT8/CCT5/CCT7/CCT2/CCT4/TCP1/NHP2	8
GO:0033108	BP	GO:0033108	mitochondrial respiratory chain complex assembly	16/499	87/17913	1.98e-09	8.34e-08	6.95e-08	NDUFA6/NDUFC2/NDUFB2/NDUFS5/SAMM50/NDUFA8/NDUFA1/NDUFB7/NDUFAB1/NDUFS3/NDUFS2/NDUFV2/NDUFA10/NDUFA5/NDUFB9/NDUFA9	16
GO:0030177	BP	GO:0030177	positive regulation of Wnt signaling pathway	22/499	170/17913	2.15e-09	8.94e-08	7.45e-08	ATP6AP2/ILK/PSMC2/PSMD13/PSMB5/PSMD8/PSMD14/PSMA2/PSMD11/PSMB1/PSMD6/PSMA7/PSMB6/PSMA1/PSMA5/PSMD3/PSMD1/PSMD4/PSMB4/PSME3/PSMD2/PSMD9	22
GO:0043161	BP	GO:0043161	proteasome-mediated ubiquitin-dependent protein catabolic process	31/499	328/17913	3.22e-09	1.33e-07	1.11e-07	DDB1/BCAP31/HSP90AB1/CTNNB1/HSPA5/ANAPC11/ANAPC5/TAF9/PSMC2/PSMD13/PSMB5/PSMD8/PSMD14/PSMA2/PSMD11/PSMB1/SEC61B/PSMD6/PSMA7/PSMB6/NFE2L2/PSMA1/TRIB2/PSMA5/PSMD3/PSMD1/PSMD4/PSMB4/PSME3/PSMD2/PSMD9	31
GO:0070203	BP	GO:0070203	regulation of establishment of protein localization to telomere	7/499	11/17913	3.74e-09	1.53e-07	1.27e-07	CCT6A/CCT8/CCT5/CCT7/CCT2/CCT4/TCP1	7
GO:0045454	BP	GO:0045454	cell redox homeostasis	14/499	69/17913	5.37e-09	2.17e-07	1.81e-07	APEX1/DLD/ERP44/TXNL1/TMX2/PDIA6/TXN2/TXN/PDIA4/NFE2L2/P4HB/TXNDC12/PRDX6/QSOX1	14
GO:0050852	BP	GO:0050852	T cell receptor signaling pathway	22/499	180/17913	6.34e-09	2.54e-07	2.11e-07	PSMC2/PSMD13/PSMB5/PSMD8/PSMD14/PSMA2/PSMD11/PSMB1/PSMD6/PRNP/PSMA7/PSMB6/PSMA1/PSMA5/PSMD3/PSMD1/PSMD4/PSMB4/STOML2/PSME3/PSMD2/PSMD9	22
GO:0030178	BP	GO:0030178	negative regulation of Wnt signaling pathway	23/499	198/17913	7.7e-09	3.05e-07	2.54e-07	CTNND1/EGR1/PSMC2/PSMD13/PSMB5/PSMD8/SOX10/PSMD14/PSMA2/PSMD11/PSMB1/PSMD6/PSMA7/PSMB6/PSMA1/PSMA5/PSMD3/PSMD1/PSMD4/PSMB4/PSME3/PSMD2/PSMD9	23
GO:0070202	BP	GO:0070202	regulation of establishment of protein localization to chromosome	7/499	12/17913	8.76e-09	3.38e-07	2.82e-07	CCT6A/CCT8/CCT5/CCT7/CCT2/CCT4/TCP1	7
GO:1904816	BP	GO:1904816	positive regulation of protein localization to chromosome, telomeric region	7/499	12/17913	8.76e-09	3.38e-07	2.82e-07	CCT6A/CCT8/CCT5/CCT7/CCT2/CCT4/TCP1	7
GO:1990173	BP	GO:1990173	protein localization to nucleoplasm	7/499	12/17913	8.76e-09	3.38e-07	2.82e-07	CCT6A/CCT8/CCT5/CCT7/CCT2/CCT4/TCP1	7
GO:0038095	BP	GO:0038095	Fc-epsilon receptor signaling pathway	21/499	169/17913	1.04e-08	3.99e-07	3.32e-07	PSMC2/PSMD13/PSMB5/PSMD8/RAC1/PSMD14/PSMA2/PSMD11/PSMB1/PSMD6/PSMA7/PSMB6/PSMA1/PSMA5/PSMD3/PSMD1/PSMD4/PSMB4/PSME3/PSMD2/PSMD9	21
GO:0070646	BP	GO:0070646	protein modification by small protein removal	27/499	273/17913	1.3e-08	4.92e-07	4.1e-07	COPS6/COPS8/COPS7A/ADRM1/HGS/GPS1/PSMC2/PSMD13/PSMB5/PSMD8/PSMD14/PSMA2/PSMD11/PSMB1/PSMD6/PSMA7/PSMB6/PSMA1/TOMM20/PSMA5/PSMD3/PSMD1/PSMD4/PSMB4/PSME3/PSMD2/PSMD9	27
GO:0038093	BP	GO:0038093	Fc receptor signaling pathway	25/499	241/17913	1.74e-08	6.55e-07	5.46e-07	HSP90AB1/ARPC1A/PSMC2/PSMD13/PSMB5/PSMD8/RAC1/PSMD14/PSMA2/PSMD11/PSMB1/PSMD6/PSMA7/PTK2/PSMB6/PSMA1/WASL/PSMA5/PSMD3/PSMD1/PSMD4/PSMB4/PSME3/PSMD2/PSMD9	25
GO:0010498	BP	GO:0010498	proteasomal protein catabolic process	32/499	382/17913	3.3e-08	1.23e-06	1.02e-06	DDB1/BCAP31/FAM192A/HSP90AB1/CTNNB1/HSPA5/ANAPC11/ANAPC5/TAF9/PSMC2/PSMD13/PSMB5/PSMD8/PSMD14/PSMA2/PSMD11/PSMB1/SEC61B/PSMD6/PSMA7/PSMB6/NFE2L2/PSMA1/TRIB2/PSMA5/PSMD3/PSMD1/PSMD4/PSMB4/PSME3/PSMD2/PSMD9	32
GO:1904814	BP	GO:1904814	regulation of protein localization to chromosome, telomeric region	7/499	14/17913	3.62e-08	1.33e-06	1.11e-06	CCT6A/CCT8/CCT5/CCT7/CCT2/CCT4/TCP1	7
GO:0010948	BP	GO:0010948	negative regulation of cell cycle process	30/499	344/17913	3.65e-08	1.33e-06	1.11e-06	MIF/AURKAIP1/NAA10/FBXO7/HSP90AB1/CBX3/CDK4/NAE1/PSMC2/PSMD13/PRKDC/PSMB5/PSMD8/PSMD14/PSMA2/PSMD11/RBBP7/PSMB1/PSMD6/PSMA7/PSMB6/PSMA1/PSMA5/PSMD3/PSMD1/PSMD4/PSMB4/PSME3/PSMD2/PSMD9	30
GO:0000209	BP	GO:0000209	protein polyubiquitination	27/499	288/17913	4.02e-08	1.46e-06	1.21e-06	FBXO7/ARIH2/CTNNB1/ANAPC11/ANAPC5/PSMC2/PSMD13/PSMB5/PSMD8/PSMD14/PSMA2/PSMD11/PSMB1/PSMD6/PSMA7/PSMB6/PSMA1/NPEPPS/PSMA5/PSMD3/RNF114/PSMD1/PSMD4/PSMB4/PSME3/PSMD2/PSMD9	27
GO:1901991	BP	GO:1901991	negative regulation of mitotic cell cycle phase transition	24/499	235/17913	4.56e-08	1.64e-06	1.36e-06	FBXO7/CDK4/NAE1/PSMC2/PSMD13/PRKDC/PSMB5/PSMD8/PSMD14/PSMA2/PSMD11/PSMB1/PSMD6/PSMA7/PSMB6/PSMA1/PSMA5/PSMD3/PSMD1/PSMD4/PSMB4/PSME3/PSMD2/PSMD9	24
GO:0006914	BP	GO:0006914	autophagy	36/499	471/17913	4.78e-08	1.69e-06	1.41e-06	CTSA/ATP6V1E1/CTTN/HSPB1/FIS1/LAMTOR4/ATP6V0D1/FBXO7/LARP1/ATP6V1B2/LAMP2/GAPDH/HGS/LAMTOR5/ATP6V0B/DYNLL1/EIF4G1/TSG101/RHEB/VDAC1/VTA1/NAMPT/VMP1/TOMM22/PTK2/RAB1A/TOMM20/TPCN1/SQSTM1/SNCA/QSOX1/WDR45B/TSPO/RAB7A/TOMM5/TOMM6	36
GO:0061919	BP	GO:0061919	process utilizing autophagic mechanism	36/499	471/17913	4.78e-08	1.69e-06	1.41e-06	CTSA/ATP6V1E1/CTTN/HSPB1/FIS1/LAMTOR4/ATP6V0D1/FBXO7/LARP1/ATP6V1B2/LAMP2/GAPDH/HGS/LAMTOR5/ATP6V0B/DYNLL1/EIF4G1/TSG101/RHEB/VDAC1/VTA1/NAMPT/VMP1/TOMM22/PTK2/RAB1A/TOMM20/TPCN1/SQSTM1/SNCA/QSOX1/WDR45B/TSPO/RAB7A/TOMM5/TOMM6	36
GO:0006101	BP	GO:0006101	citrate metabolic process	9/499	29/17913	5.73e-08	2.01e-06	1.67e-06	MDH2/DLD/ACLY/ACO2/PDHA1/PDHB/SUCLG1/SDHC/SDHB	9
GO:0050821	BP	GO:0050821	protein stabilization	20/499	171/17913	6.54e-08	2.27e-06	1.9e-06	FLOT1/HSPD1/CCT6A/GRN/CCT8/ATP1B3/CCT5/CRTAP/CCT7/LAMP2/GAPDH/CCT2/HSP90AB1/CCT4/TAF9/TCP1/PHB2/STXBP1/PFN2/PHB	20
GO:0070585	BP	GO:0070585	protein localization to mitochondrion	17/499	125/17913	6.96e-08	2.4e-06	2e-06	HSPA4/FIS1/MFF/FBXO7/ARIH2/MTCH2/DNAJA1/YWHAQ/YWHAE/UBL5/YWHAG/SAMM50/TOMM22/NPEPPS/TOMM20/TSPO/TOMM5	17
GO:0060828	BP	GO:0060828	regulation of canonical Wnt signaling pathway	25/499	264/17913	1.06e-07	3.61e-06	3.01e-06	CTNND1/ILK/EGR1/CTNNB1/PSMC2/PSMD13/PSMB5/PSMD8/SOX10/PSMD14/PSMA2/PSMD11/PSMB1/PSMD6/PSMA7/PSMB6/PSMA1/PSMA5/PSMD3/PSMD1/PSMD4/PSMB4/PSME3/PSMD2/PSMD9	25
GO:0070200	BP	GO:0070200	establishment of protein localization to telomere	7/499	16/17913	1.15e-07	3.9e-06	3.25e-06	CCT6A/CCT8/CCT5/CCT7/CCT2/CCT4/TCP1	7
GO:0071356	BP	GO:0071356	cellular response to tumor necrosis factor	25/499	266/17913	1.22e-07	4.09e-06	3.41e-06	ASAH1/ILK/LTBR/DHX9/PSMC2/PSMD13/PSMB5/PSMD8/PSMD14/PSMA2/PSMD11/PSMB1/PSMD6/PSMA7/PSMB6/NFE2L2/PSMA1/PSMA5/PSMD3/PSMD1/PSMD4/PSMB4/PSME3/PSMD2/PSMD9	25
GO:0048193	BP	GO:0048193	Golgi vesicle transport	27/499	304/17913	1.22e-07	4.09e-06	3.41e-06	KDELR2/ERGIC2/COPA/ARF4/CAPZA2/COPB2/DYNC1I2/DCTN3/CD59/DYNC1LI2/DYNLL1/CNIH4/ARF1/TMED3/PDCD6/VAMP3/SEC31A/SEC13/RER1/PEF1/SPTBN1/RAB34/RAB1A/SORT1/PITPNB/VAPA/RAB14	27
GO:2000027	BP	GO:2000027	regulation of animal organ morphogenesis	24/499	250/17913	1.47e-07	4.88e-06	4.07e-06	CTNNB1/PSMC2/PSMD13/PSMB5/PSMD8/RAC1/PSMD14/PSMA2/PSMD11/PSMB1/PSMD6/PSMA7/PSMB6/PHB2/PSMA1/PSMA5/PSMD3/PSMD1/SRSF6/PSMD4/PSMB4/PSME3/PSMD2/PSMD9	24
GO:0045930	BP	GO:0045930	negative regulation of mitotic cell cycle	27/499	308/17913	1.6e-07	5.25e-06	4.37e-06	AURKAIP1/NAA10/FBXO7/CTNNB1/CDK4/NAE1/PSMC2/PSMD13/PRKDC/PSMB5/PSMD8/PSMD14/PSMA2/PSMD11/PSMB1/PSMD6/PSMA7/PSMB6/PSMA1/PSMA5/PSMD3/PSMD1/PSMD4/PSMB4/PSME3/PSMD2/PSMD9	27
GO:0016236	BP	GO:0016236	macroautophagy	25/499	272/17913	1.88e-07	6.13e-06	5.1e-06	ATP6V1E1/LAMTOR4/ATP6V0D1/LARP1/ATP6V1B2/LAMP2/GAPDH/HGS/LAMTOR5/ATP6V0B/DYNLL1/TSG101/RHEB/VDAC1/VTA1/VMP1/TOMM22/RAB1A/TOMM20/SQSTM1/QSOX1/WDR45B/RAB7A/TOMM5/TOMM6	25
GO:1901988	BP	GO:1901988	negative regulation of cell cycle phase transition	24/499	254/17913	1.98e-07	6.41e-06	5.34e-06	FBXO7/CDK4/NAE1/PSMC2/PSMD13/PRKDC/PSMB5/PSMD8/PSMD14/PSMA2/PSMD11/PSMB1/PSMD6/PSMA7/PSMB6/PSMA1/PSMA5/PSMD3/PSMD1/PSMD4/PSMB4/PSME3/PSMD2/PSMD9	24
GO:0072350	BP	GO:0072350	tricarboxylic acid metabolic process	9/499	33/17913	2e-07	6.42e-06	5.35e-06	MDH2/DLD/ACLY/ACO2/PDHA1/PDHB/SUCLG1/SDHC/SDHB	9
GO:0072655	BP	GO:0072655	establishment of protein localization to mitochondrion	16/499	121/17913	2.51e-07	8.01e-06	6.67e-06	HSPA4/FIS1/MFF/FBXO7/ARIH2/DNAJA1/YWHAQ/YWHAE/UBL5/YWHAG/SAMM50/TOMM22/NPEPPS/TOMM20/TSPO/TOMM5	16
GO:1903829	BP	GO:1903829	positive regulation of cellular protein localization	27/499	318/17913	3.03e-07	9.61e-06	8e-06	B3GAT3/BCAP31/CCT6A/FIS1/MFF/CCT8/ARIH2/CCT5/CCT7/CCT2/HSP90AB1/CCT4/ITGB1/ITGB1BP1/TSG101/YWHAQ/YWHAE/UBL5/TCP1/RER1/TARDBP/YWHAG/PRNP/SPTBN1/NPEPPS/TM9SF4/SQSTM1	27
GO:0050851	BP	GO:0050851	antigen receptor-mediated signaling pathway	22/499	224/17913	3.29e-07	1.03e-05	8.6e-06	PSMC2/PSMD13/PSMB5/PSMD8/PSMD14/PSMA2/PSMD11/PSMB1/PSMD6/PRNP/PSMA7/PSMB6/PSMA1/PSMA5/PSMD3/PSMD1/PSMD4/PSMB4/STOML2/PSME3/PSMD2/PSMD9	22
GO:0006888	BP	GO:0006888	ER to Golgi vesicle-mediated transport	19/499	172/17913	3.44e-07	1.07e-05	8.94e-06	COPA/ARF4/CAPZA2/COPB2/DYNC1I2/DCTN3/CD59/DYNC1LI2/DYNLL1/CNIH4/ARF1/TMED3/PDCD6/SEC31A/SEC13/PEF1/SPTBN1/RAB1A/VAPA	19
GO:0006403	BP	GO:0006403	RNA localization	21/499	208/17913	3.84e-07	1.19e-05	9.92e-06	FLOT1/CCT6A/EXOSC10/HSF1/CCT8/CCT5/CCT7/LRPPRC/CPSF6/CCT2/CCT4/EIF4A3/DHX9/SEC13/TCP1/PRPF6/NHP2/NCBP2/SFPQ/SRSF6/QKI	21
GO:0034612	BP	GO:0034612	response to tumor necrosis factor	25/499	284/17913	4.26e-07	1.3e-05	1.08e-05	ASAH1/ILK/LTBR/DHX9/PSMC2/PSMD13/PSMB5/PSMD8/PSMD14/PSMA2/PSMD11/PSMB1/PSMD6/PSMA7/PSMB6/NFE2L2/PSMA1/PSMA5/PSMD3/PSMD1/PSMD4/PSMB4/PSME3/PSMD2/PSMD9	25
GO:0046390	BP	GO:0046390	ribose phosphate biosynthetic process	25/499	284/17913	4.26e-07	1.3e-05	1.08e-05	ATIC/HSD17B12/DLD/ACLY/AK2/GAPDH/LDHA/IMPDH2/EIF6/ACOT7/ADSL/ALDOA/PRPS2/PDHA1/SEC13/PDHB/SLC25A13/PAICS/TPI1/NME2/NME1/PPT1/SLC35B2/SNCA/STOML2	25
GO:0009152	BP	GO:0009152	purine ribonucleotide biosynthetic process	24/499	266/17913	4.63e-07	1.4e-05	1.17e-05	ATIC/HSD17B12/DLD/ACLY/AK2/GAPDH/LDHA/IMPDH2/EIF6/ACOT7/ADSL/ALDOA/PDHA1/SEC13/PDHB/SLC25A13/PAICS/TPI1/NME2/NME1/PPT1/SLC35B2/SNCA/STOML2	24
GO:0006099	BP	GO:0006099	tricarboxylic acid cycle	8/499	27/17913	4.77e-07	1.44e-05	1.2e-05	MDH2/DLD/ACO2/PDHA1/PDHB/SUCLG1/SDHC/SDHB	8
GO:0006986	BP	GO:0006986	response to unfolded protein	18/499	161/17913	5.85e-07	1.75e-05	1.46e-05	HSPE1/HSPD1/HSPH1/HSPA4/HSPB1/HSF1/ATP6V0D1/ERP44/HSP90AB1/ATF4/HSPA5/DNAJA1/LMNA/SEC31A/PDIA6/NFE2L2/SERPINH1/YIF1A	18
GO:0043903	BP	GO:0043903	regulation of symbiosis, encompassing mutualism through parasitism	22/499	232/17913	6.01e-07	1.78e-05	1.49e-05	DDB1/IFITM3/FUCA2/LARP1/BANF1/GAPDH/LGALS1/GSN/DHX9/ANXA2/TSG101/NELFE/POLR2J/POLR2F/TARDBP/SRPK2/POLR2B/NELFCD/VAPA/P4HB/SQSTM1/RAB7A	22
GO:0072522	BP	GO:0072522	purine-containing compound biosynthetic process	25/499	291/17913	6.71e-07	1.98e-05	1.65e-05	ATIC/HSD17B12/DLD/ACLY/AK2/GAPDH/LDHA/IMPDH2/AMD1/EIF6/ACOT7/ADSL/ALDOA/PDHA1/SEC13/PDHB/SLC25A13/PAICS/TPI1/NME2/NME1/PPT1/SLC35B2/SNCA/STOML2	25
GO:0043902	BP	GO:0043902	positive regulation of multi-organism process	19/499	180/17913	6.97e-07	2.04e-05	1.7e-05	MIF/DDB1/HDAC2/GRN/LARP1/EDNRB/GAPDH/LGALS1/DHX9/TSG101/NELFE/POLR2J/POLR2F/SRPK2/POLR2B/NELFCD/VAPA/P4HB/RAB7A	19
GO:0045851	BP	GO:0045851	pH reduction	10/499	50/17913	9.71e-07	2.82e-05	2.35e-05	ATP6V1E1/CLIC4/GRN/ATP6V0D1/ATP6V1B2/ATP6AP1/ATP6V1F/ATP6V0B/PPT1/RAB7A	10
GO:0048524	BP	GO:0048524	positive regulation of viral process	14/499	103/17913	1.01e-06	2.9e-05	2.42e-05	DDB1/LARP1/LGALS1/DHX9/TSG101/NELFE/POLR2J/POLR2F/SRPK2/POLR2B/NELFCD/VAPA/P4HB/RAB7A	14
GO:0002218	BP	GO:0002218	activation of innate immune response	26/499	319/17913	1.1e-06	3.12e-05	2.6e-05	FLOT1/HSPD1/PSMC2/PSMD13/PRKDC/PSMB5/WDFY1/PSMD8/PSMD14/PSMA2/PSMD11/PSMB1/PSMD6/PSMA7/PSMB6/PSMA1/PTPRS/PSMA5/PSMD3/SFPQ/PSMD1/PSMD4/PSMB4/PSME3/PSMD2/PSMD9	26
GO:0009260	BP	GO:0009260	ribonucleotide biosynthetic process	24/499	279/17913	1.1e-06	3.12e-05	2.6e-05	ATIC/HSD17B12/DLD/ACLY/AK2/GAPDH/LDHA/IMPDH2/EIF6/ACOT7/ADSL/ALDOA/PDHA1/SEC13/PDHB/SLC25A13/PAICS/TPI1/NME2/NME1/PPT1/SLC35B2/SNCA/STOML2	24
GO:1901652	BP	GO:1901652	response to peptide	34/499	491/17913	1.12e-06	3.17e-05	2.64e-05	CHMP5/APEX1/AKR1B1/ATP6V1E1/FIS1/HSF1/ATP6V0D1/EDNRB/EGR1/BSG/ATP6V1B2/ATP6AP1/CYC1/ATP6V1F/EIF6/EIF4EBP1/ADIPOR1/CACYBP/CDK4/ATP6V0B/PRKDC/YWHAG/NR4A1/NME2/NAMPT/VIM/PRNP/PTK2/NFE2L2/SPARC/RAB13/SORT1/SRSF6/PHB	34
GO:0016579	BP	GO:0016579	protein deubiquitination	23/499	260/17913	1.13e-06	3.18e-05	2.65e-05	ADRM1/HGS/PSMC2/PSMD13/PSMB5/PSMD8/PSMD14/PSMA2/PSMD11/PSMB1/PSMD6/PSMA7/PSMB6/PSMA1/TOMM20/PSMA5/PSMD3/PSMD1/PSMD4/PSMB4/PSME3/PSMD2/PSMD9	23
GO:0006164	BP	GO:0006164	purine nucleotide biosynthetic process	24/499	280/17913	1.17e-06	3.22e-05	2.68e-05	ATIC/HSD17B12/DLD/ACLY/AK2/GAPDH/LDHA/IMPDH2/EIF6/ACOT7/ADSL/ALDOA/PDHA1/SEC13/PDHB/SLC25A13/PAICS/TPI1/NME2/NME1/PPT1/SLC35B2/SNCA/STOML2	24
GO:0016050	BP	GO:0016050	vesicle organization	24/499	280/17913	1.17e-06	3.22e-05	2.68e-05	CHMP5/CD59/HGS/ANXA2/ARF1/TSG101/PDCD6/VAMP3/SEC31A/SEC13/SERPINE2/VTA1/PEF1/RAB34/WASL/STXBP1/RAB1A/SORT1/VAPA/SCARB2/SQSTM1/SNCA/S100A10/RAB7A	24
GO:0022411	BP	GO:0022411	cellular component disassembly	34/499	492/17913	1.17e-06	3.22e-05	2.68e-05	CHMP5/FLOT1/MRPS33/DSTN/CTTN/ASPH/AURKAIP1/FIS1/MRPL20/HSF1/CST3/MRPL3/MRPS7/MRPS34/MRPS24/FBXO7/MRPS25/BSG/MRPL51/LAMP2/MRPS23/CTNNB1/MRPS21/APEH/GSN/CLASP1/MRPL24/TSG101/VDAC1/VTA1/SPTBN1/NEK6/SQSTM1/TSPO	34
GO:0006885	BP	GO:0006885	regulation of pH	12/499	76/17913	1.18e-06	3.22e-05	2.68e-05	ATP6V1E1/CLIC4/GRN/ATP6V0D1/EDNRB/ATP6V1B2/ATP6AP1/ATP6V1F/ATP6V0B/PPT1/TM9SF4/RAB7A	12
GO:0030111	BP	GO:0030111	regulation of Wnt signaling pathway	27/499	341/17913	1.19e-06	3.25e-05	2.7e-05	CTNND1/ATP6AP2/ILK/EGR1/CTNNB1/PSMC2/PSMD13/PSMB5/PSMD8/SOX10/PSMD14/PSMA2/PSMD11/PPP2CA/PSMB1/PSMD6/PSMA7/PSMB6/PSMA1/PSMA5/PSMD3/PSMD1/PSMD4/PSMB4/PSME3/PSMD2/PSMD9	27
GO:0055067	BP	GO:0055067	monovalent inorganic cation homeostasis	15/499	122/17913	1.53e-06	4.13e-05	3.44e-05	COMT/ATP6V1E1/CLIC4/GRN/ATP6V0D1/ATP1B3/EDNRB/ATP6V1B2/ATP6AP1/ATP6V1F/ATP6V0B/ATP1A1/PPT1/TM9SF4/RAB7A	15
GO:0046364	BP	GO:0046364	monosaccharide biosynthetic process	13/499	93/17913	1.77e-06	4.75e-05	3.96e-05	DDB1/AKR1B1/MDH2/G6PC3/GAPDH/ATF4/MDH1/ALDOA/SLC35B4/SLC25A13/TALDO1/TPI1/TKT	13
GO:0010821	BP	GO:0010821	regulation of mitochondrion organization	18/499	175/17913	1.99e-06	5.27e-05	4.39e-05	CTTN/FIS1/MFF/FBXO7/ARIH2/FAM162A/LMNA/YWHAQ/PRELID1/YWHAE/UBL5/YWHAG/VDAC1/VAT1/NPEPPS/SQSTM1/STOML2/TSPO	18
GO:0035966	BP	GO:0035966	response to topologically incorrect protein	18/499	175/17913	1.99e-06	5.27e-05	4.39e-05	HSPE1/HSPD1/HSPH1/HSPA4/HSPB1/HSF1/ATP6V0D1/ERP44/HSP90AB1/ATF4/HSPA5/DNAJA1/LMNA/SEC31A/PDIA6/NFE2L2/SERPINH1/YIF1A	18
GO:0030004	BP	GO:0030004	cellular monovalent inorganic cation homeostasis	12/499	80/17913	2.06e-06	5.44e-05	4.53e-05	ATP6V1E1/CLIC4/GRN/ATP6V0D1/ATP1B3/ATP6V1B2/ATP6V1F/ATP6V0B/ATP1A1/PPT1/TM9SF4/RAB7A	12
GO:0007004	BP	GO:0007004	telomere maintenance via telomerase	11/499	67/17913	2.2e-06	5.77e-05	4.81e-05	CCT6A/EXOSC10/CCT8/CCT5/CCT7/CCT2/HSP90AB1/CCT4/CTNNB1/TCP1/NHP2	11
GO:0062012	BP	GO:0062012	regulation of small molecule metabolic process	31/499	439/17913	2.24e-06	5.84e-05	4.86e-05	COMT/DDB1/FDFT1/EGR1/EIF6/ADIPOR1/FDPS/PSMC2/PSMD13/SLC35B4/SEC13/PSMB5/PSMD8/PSMD14/PSMA2/PSMD11/PSMB1/PSMD6/PSMA7/PSMB6/PSMA1/PSMA5/PSMD3/PSMD1/PSMD4/PSMB4/SNCA/TSPO/PSME3/PSMD2/PSMD9	31
GO:0060070	BP	GO:0060070	canonical Wnt signaling pathway	25/499	311/17913	2.26e-06	5.85e-05	4.88e-05	CTNND1/ILK/EGR1/CTNNB1/PSMC2/PSMD13/PSMB5/PSMD8/SOX10/PSMD14/PSMA2/PSMD11/PSMB1/PSMD6/PSMA7/PSMB6/PSMA1/PSMA5/PSMD3/PSMD1/PSMD4/PSMB4/PSME3/PSMD2/PSMD9	25
GO:0070199	BP	GO:0070199	establishment of protein localization to chromosome	7/499	24/17913	2.86e-06	7.36e-05	6.13e-05	CCT6A/CCT8/CCT5/CCT7/CCT2/CCT4/TCP1	7
GO:0032212	BP	GO:0032212	positive regulation of telomere maintenance via telomerase	8/499	34/17913	3.29e-06	8.41e-05	7e-05	CCT6A/CCT8/CCT5/CCT7/CCT2/CCT4/CTNNB1/TCP1	8
GO:0016999	BP	GO:0016999	antibiotic metabolic process	15/499	130/17913	3.42e-06	8.7e-05	7.24e-05	AKR1B1/MDH2/DLD/ACLY/ACO2/AKR1A1/PDHA1/PDHB/RAC1/PRDX3/SUCLG1/SDHC/PRDX1/SNCA/SDHB	15
GO:0002758	BP	GO:0002758	innate immune response-activating signal transduction	24/499	298/17913	3.49e-06	8.78e-05	7.32e-05	FLOT1/HSPD1/PSMC2/PSMD13/PSMB5/WDFY1/PSMD8/PSMD14/PSMA2/PSMD11/PSMB1/PSMD6/PSMA7/PSMB6/PSMA1/PTPRS/PSMA5/PSMD3/PSMD1/PSMD4/PSMB4/PSME3/PSMD2/PSMD9	24
GO:0006626	BP	GO:0006626	protein targeting to mitochondrion	12/499	84/17913	3.5e-06	8.78e-05	7.32e-05	HSPA4/FIS1/MFF/FBXO7/ARIH2/UBL5/SAMM50/TOMM22/NPEPPS/TOMM20/TSPO/TOMM5	12
GO:0006415	BP	GO:0006415	translational termination	13/499	100/17913	4.06e-06	0.00010135	8.44e-05	MRPS33/AURKAIP1/MRPL20/MRPL3/MRPS7/MRPS34/MRPS24/MRPS25/MRPL51/MRPS23/MRPS21/APEH/MRPL24	13
GO:1901998	BP	GO:1901998	toxin transport	8/499	35/17913	4.16e-06	0.000103211	8.6e-05	CCT8/CCT5/CCT7/COPB2/CCT2/CCT4/HSPA5/TCP1	8
GO:0043900	BP	GO:0043900	regulation of multi-organism process	29/499	408/17913	4.2e-06	0.000103627	8.63e-05	MIF/DDB1/IFITM3/HDAC2/GRN/FUCA2/LARP1/EDNRB/BANF1/GAPDH/LGALS1/GSN/DHX9/ANXA2/TSG101/NELFE/YTHDF2/POLR2J/POLR2F/TARDBP/SRPK2/POLR2B/NELFCD/STXBP1/VAPA/P4HB/PRDX4/SQSTM1/RAB7A	29
GO:0070125	BP	GO:0070125	mitochondrial translational elongation	12/499	86/17913	4.5e-06	0.000110421	9.2e-05	MRPS33/AURKAIP1/MRPL20/MRPL3/MRPS7/MRPS34/MRPS24/MRPS25/MRPL51/MRPS23/MRPS21/MRPL24	12
GO:0070126	BP	GO:0070126	mitochondrial translational termination	12/499	88/17913	5.75e-06	0.000140213	0.000116808	MRPS33/AURKAIP1/MRPL20/MRPL3/MRPS7/MRPS34/MRPS24/MRPS25/MRPL51/MRPS23/MRPS21/MRPL24	12
GO:0051452	BP	GO:0051452	intracellular pH reduction	9/499	48/17913	5.99e-06	0.000145014	0.000120807	ATP6V1E1/CLIC4/GRN/ATP6V0D1/ATP6V1B2/ATP6V1F/ATP6V0B/PPT1/RAB7A	9
GO:0006278	BP	GO:0006278	RNA-dependent DNA biosynthetic process	11/499	74/17913	6.02e-06	0.000145014	0.000120807	CCT6A/EXOSC10/CCT8/CCT5/CCT7/CCT2/HSP90AB1/CCT4/CTNNB1/TCP1/NHP2	11
GO:0045089	BP	GO:0045089	positive regulation of innate immune response	27/499	373/17913	6.46e-06	0.00015401	0.000128302	FLOT1/HSPD1/DHX9/PSMC2/PSMD13/PRKDC/PSMB5/WDFY1/PSMD8/PSMD14/PSMA2/PSMD11/PSMB1/PSMD6/PSMA7/PSMB6/PSMA1/PTPRS/PSMA5/PSMD3/SFPQ/PSMD1/PSMD4/PSMB4/PSME3/PSMD2/PSMD9	27
GO:0051453	BP	GO:0051453	regulation of intracellular pH	10/499	61/17913	6.48e-06	0.00015401	0.000128302	ATP6V1E1/CLIC4/GRN/ATP6V0D1/ATP6V1B2/ATP6V1F/ATP6V0B/PPT1/TM9SF4/RAB7A	10
GO:1904358	BP	GO:1904358	positive regulation of telomere maintenance via telomere lengthening	8/499	37/17913	6.5e-06	0.00015401	0.000128302	CCT6A/CCT8/CCT5/CCT7/CCT2/CCT4/CTNNB1/TCP1	8
GO:1904951	BP	GO:1904951	positive regulation of establishment of protein localization	30/499	440/17913	6.57e-06	0.000154816	0.000128973	B3GAT3/MIF/BCAP31/CCT6A/FIS1/MFF/CCT8/ARIH2/CCT5/CCT7/GAPDH/CCT2/CCT4/ITGB1BP1/DHX9/ARF1/TSG101/YWHAQ/YWHAE/UBL5/TCP1/RAC1/TARDBP/YWHAG/PRNP/SPTBN1/SRI/NPEPPS/TM9SF4/PSMD9	30
GO:2001233	BP	GO:2001233	regulation of apoptotic signaling pathway	28/499	397/17913	7.12e-06	0.000166834	0.000138986	MIF/BCAP31/CTTN/HSPB1/FIS1/MFF/LTBR/CTNNA1/CTNNB1/FAM162A/GSN/DNAJA1/LMNA/IVNS1ABP/TAF9/YWHAQ/PRELID1/YWHAE/TMBIM1/YWHAG/PTTG1IP/NDUFS3/NOC2L/NFE2L2/SFPQ/P4HB/TXNDC12/PSME3	28
GO:0006900	BP	GO:0006900	vesicle budding from membrane	12/499	91/17913	8.19e-06	0.000190946	0.000159072	CD59/ANXA2/ARF1/PDCD6/SEC31A/SEC13/PEF1/WASL/RAB1A/VAPA/S100A10/RAB7A	12
GO:0070198	BP	GO:0070198	protein localization to chromosome, telomeric region	7/499	28/17913	8.89e-06	0.000206115	0.00017171	CCT6A/CCT8/CCT5/CCT7/CCT2/CCT4/TCP1	7
GO:0043624	BP	GO:0043624	cellular protein complex disassembly	18/499	195/17913	9.19e-06	0.000212017	0.000176626	MRPS33/DSTN/ASPH/AURKAIP1/MRPL20/MRPL3/MRPS7/MRPS34/MRPS24/MRPS25/MRPL51/MRPS23/MRPS21/APEH/GSN/CLASP1/MRPL24/SPTBN1	18
GO:0006414	BP	GO:0006414	translational elongation	14/499	124/17913	9.32e-06	0.000213761	0.000178079	MRPS33/AURKAIP1/MRPL20/MRPL3/MRPS7/MRPS34/MRPS24/MRPS25/MRPL51/MRPS23/MRPS21/EIF4A3/MRPL24/TUFM	14
GO:0022613	BP	GO:0022613	ribonucleoprotein complex biogenesis	27/499	381/17913	9.51e-06	0.00021689	0.000180686	AATF/EXOSC10/CPSF6/HSP90AB1/EXOSC4/EIF6/DDX1/EIF4A3/EIF3C/EIF2A/DHX9/SNRPD1/TAF9/SRPK2/SNRPC/PRPF6/SNRPB/XRN2/PWP1/NOP56/SNRPG/SBDS/NHP2/WDR43/SNRPE/SRSF6/STRAP	27
GO:0043434	BP	GO:0043434	response to peptide hormone	28/499	404/17913	9.86e-06	0.000223684	0.000186346	APEX1/ATP6V1E1/HSF1/ATP6V0D1/EDNRB/EGR1/BSG/ATP6V1B2/ATP6AP1/CYC1/ATP6V1F/EIF6/EIF4EBP1/ADIPOR1/CACYBP/CDK4/ATP6V0B/PRKDC/YWHAG/NR4A1/NME2/PTK2/NFE2L2/SPARC/RAB13/SORT1/SRSF6/PHB	28
GO:0032543	BP	GO:0032543	mitochondrial translation	14/499	125/17913	1.02e-05	0.000230947	0.000192396	MRPS33/AURKAIP1/MRPL20/MRPL3/MRPS7/MRPS34/MRPS24/MRPS25/MRPL51/LRPPRC/MRPS23/MRPS21/MRPL24/NGRN	14
GO:0032984	BP	GO:0032984	protein-containing complex disassembly	23/499	298/17913	1.12e-05	0.000251037	0.000209132	CHMP5/MRPS33/DSTN/ASPH/AURKAIP1/MRPL20/MRPL3/MRPS7/MRPS34/MRPS24/MRPS25/MRPL51/LAMP2/MRPS23/CTNNB1/MRPS21/APEH/GSN/CLASP1/MRPL24/TSG101/VTA1/SPTBN1	23
GO:0010833	BP	GO:0010833	telomere maintenance via telomere lengthening	11/499	79/17913	1.15e-05	0.000256229	0.000213458	CCT6A/EXOSC10/CCT8/CCT5/CCT7/CCT2/HSP90AB1/CCT4/CTNNB1/TCP1/NHP2	11
GO:0030641	BP	GO:0030641	regulation of cellular pH	10/499	65/17913	1.16e-05	0.000258711	0.000215526	ATP6V1E1/CLIC4/GRN/ATP6V0D1/ATP6V1B2/ATP6V1F/ATP6V0B/PPT1/TM9SF4/RAB7A	10
GO:0006605	BP	GO:0006605	protein targeting	26/499	364/17913	1.21e-05	0.000267258	0.000222646	HSPA4/MPV17/FIS1/MFF/FBXO7/ARIH2/LAMP2/HGS/HSPA5/ITGB1BP1/YWHAQ/YWHAE/UBL5/SRP72/YWHAG/SAMM50/TOMM22/PRNP/SEC63/NPEPPS/TOMM20/SCARB2/SEC61A1/TSPO/RAB7A/TOMM5	26
GO:1901293	BP	GO:1901293	nucleoside phosphate biosynthetic process	26/499	365/17913	1.27e-05	0.000278971	0.000232404	ATIC/HSD17B12/DLD/ACLY/AK2/GAPDH/LDHA/IMPDH2/EIF6/ACOT7/ADSL/ALDOA/PRPS2/PDHA1/SEC13/PDHB/SLC25A13/PAICS/TPI1/NME2/NME1/PPT1/NAMPT/SLC35B2/SNCA/STOML2	26
GO:0000377	BP	GO:0000377	RNA splicing, via transesterification reactions with bulged adenosine as nucleophile	25/499	344/17913	1.32e-05	0.000288156	0.000240056	HNRNPR/EFTUD2/DDX1/BUD31/EIF4A3/DHX9/SNRPD1/PUF60/POLR2J/SNRPB2/POLR2F/SRPK2/SNRPC/SYNCRIP/PRPF6/POLR2B/SNRPB/SF3B5/SNRPG/NCBP2/SFPQ/SNRPE/PRDX6/SRSF6/STRAP	25
GO:0000398	BP	GO:0000398	mRNA splicing, via spliceosome	25/499	344/17913	1.32e-05	0.000288156	0.000240056	HNRNPR/EFTUD2/DDX1/BUD31/EIF4A3/DHX9/SNRPD1/PUF60/POLR2J/SNRPB2/POLR2F/SRPK2/SNRPC/SYNCRIP/PRPF6/POLR2B/SNRPB/SF3B5/SNRPG/NCBP2/SFPQ/SNRPE/PRDX6/SRSF6/STRAP	25
GO:0032210	BP	GO:0032210	regulation of telomere maintenance via telomerase	9/499	53/17913	1.4e-05	0.000302993	0.000252416	CCT6A/EXOSC10/CCT8/CCT5/CCT7/CCT2/CCT4/CTNNB1/TCP1	9
GO:0019886	BP	GO:0019886	antigen processing and presentation of exogenous peptide antigen via MHC class II	12/499	97/17913	1.59e-05	0.000342094	0.00028499	AP1S2/CAPZA2/DYNC1I2/DCTN3/CLTA/CANX/DYNC1LI2/DYNLL1/ARF1/SEC31A/SEC13/RAB7A	12
GO:0032388	BP	GO:0032388	positive regulation of intracellular transport	18/499	203/17913	1.6e-05	0.000342094	0.00028499	B3GAT3/BCAP31/FIS1/MFF/ARIH2/CPSF6/ITGB1BP1/DHX9/ANXA2/ARF1/YWHAE/UBL5/TARDBP/PRNP/STXBP1/NPEPPS/TM9SF4/NCBP2	18
GO:0000375	BP	GO:0000375	RNA splicing, via transesterification reactions	25/499	348/17913	1.61e-05	0.000343632	0.000286271	HNRNPR/EFTUD2/DDX1/BUD31/EIF4A3/DHX9/SNRPD1/PUF60/POLR2J/SNRPB2/POLR2F/SRPK2/SNRPC/SYNCRIP/PRPF6/POLR2B/SNRPB/SF3B5/SNRPG/NCBP2/SFPQ/SNRPE/PRDX6/SRSF6/STRAP	25
GO:0050792	BP	GO:0050792	regulation of viral process	18/499	204/17913	1.71e-05	0.000362061	0.000301624	DDB1/IFITM3/LARP1/BANF1/LGALS1/GSN/DHX9/TSG101/NELFE/POLR2J/POLR2F/TARDBP/SRPK2/POLR2B/NELFCD/VAPA/P4HB/RAB7A	18
GO:0006839	BP	GO:0006839	mitochondrial transport	19/499	224/17913	1.75e-05	0.000369866	0.000308126	HSPA4/FIS1/MFF/FBXO7/CNP/ARIH2/YWHAQ/YWHAE/UBL5/SLC25A13/YWHAG/TMEM14C/SAMM50/TOMM22/NPEPPS/TOMM20/STOML2/TSPO/TOMM5	19
GO:0008380	BP	GO:0008380	RNA splicing	29/499	440/17913	1.77e-05	0.000370041	0.000308272	HNRNPR/EFTUD2/DDX1/BUD31/EIF4A3/DHX9/IVNS1ABP/SNRPD1/PUF60/POLR2J/SNRPB2/POLR2F/TARDBP/SRPK2/PPP2CA/SNRPC/SYNCRIP/PRPF6/POLR2B/SNRPB/SF3B5/SNRPG/NCBP2/SFPQ/SNRPE/PRDX6/SRSF6/STRAP/QKI	29
GO:0045088	BP	GO:0045088	regulation of innate immune response	29/499	440/17913	1.77e-05	0.000370041	0.000308272	FLOT1/HSPD1/GRN/HSP90AB1/DHX9/PSMC2/PSMD13/PRKDC/PSMB5/WDFY1/PSMD8/PSMD14/PSMA2/PSMD11/PSMB1/PSMD6/PSMA7/PSMB6/PSMA1/PTPRS/PSMA5/PSMD3/SFPQ/PSMD1/PSMD4/PSMB4/PSME3/PSMD2/PSMD9	29
GO:1903706	BP	GO:1903706	regulation of hemopoiesis	30/499	468/17913	2.16e-05	0.000447832	0.000373078	FBXO7/HSPA9/ATP6AP1/EIF6/CTNNB1/YTHDF2/PSMC2/PSMD13/PRELID1/PSMB5/PSMD8/PSMD14/PSMA2/PSMD11/NME2/NME1/PSMB1/PSMD6/PSMA7/PSMB6/NFE2L2/PSMA1/PSMA5/PSMD3/PSMD1/PSMD4/PSMB4/PSME3/PSMD2/PSMD9	30
GO:0002429	BP	GO:0002429	immune response-activating cell surface receptor signaling pathway	27/499	399/17913	2.17e-05	0.000447832	0.000373078	HSP90AB1/ARPC1A/PSMC2/PSMD13/PSMB5/PSMD8/RAC1/PSMD14/PSMA2/PSMD11/PSMB1/PSMD6/PRNP/PSMA7/PTK2/PSMB6/PSMA1/WASL/PSMA5/PSMD3/PSMD1/PSMD4/PSMB4/STOML2/PSME3/PSMD2/PSMD9	27
GO:0002495	BP	GO:0002495	antigen processing and presentation of peptide antigen via MHC class II	12/499	100/17913	2.17e-05	0.000447832	0.000373078	AP1S2/CAPZA2/DYNC1I2/DCTN3/CLTA/CANX/DYNC1LI2/DYNLL1/ARF1/SEC31A/SEC13/RAB7A	12
GO:0022618	BP	GO:0022618	ribonucleoprotein complex assembly	18/499	209/17913	2.37e-05	0.000485094	0.00040412	CPSF6/HSP90AB1/EIF6/DDX1/EIF3C/EIF2A/DHX9/SNRPD1/TAF9/SRPK2/SNRPC/PRPF6/SNRPB/SNRPG/SBDS/SNRPE/SRSF6/STRAP	18
GO:0002504	BP	GO:0002504	antigen processing and presentation of peptide or polysaccharide antigen via MHC class II	12/499	101/17913	2.41e-05	0.000490829	0.000408897	AP1S2/CAPZA2/DYNC1I2/DCTN3/CLTA/CANX/DYNC1LI2/DYNLL1/ARF1/SEC31A/SEC13/RAB7A	12
GO:0009165	BP	GO:0009165	nucleotide biosynthetic process	25/499	360/17913	2.84e-05	0.000577535	0.00048113	ATIC/HSD17B12/DLD/ACLY/AK2/GAPDH/LDHA/IMPDH2/EIF6/ACOT7/ADSL/ALDOA/PDHA1/SEC13/PDHB/SLC25A13/PAICS/TPI1/NME2/NME1/PPT1/NAMPT/SLC35B2/SNCA/STOML2	25
GO:0006397	BP	GO:0006397	mRNA processing	31/499	499/17913	2.88e-05	0.000582074	0.000484911	HNRNPR/HSF1/EFTUD2/CPSF6/DDX1/BUD31/EIF4A3/DHX9/SNRPD1/PUF60/NELFE/POLR2J/SNRPB2/POLR2F/TARDBP/SRPK2/SNRPC/SYNCRIP/PRPF6/POLR2B/SNRPB/XRN2/SF3B5/SNRPG/NCBP2/SFPQ/SNRPE/PRDX6/SRSF6/STRAP/QKI	31
GO:0019319	BP	GO:0019319	hexose biosynthetic process	11/499	89/17913	3.61e-05	0.000726004	0.000604816	DDB1/AKR1B1/MDH2/G6PC3/GAPDH/ATF4/MDH1/ALDOA/SLC35B4/SLC25A13/TPI1	11
GO:0008334	BP	GO:0008334	histone mRNA metabolic process	6/499	24/17913	3.98e-05	0.00079669	0.000663702	EXOSC10/EXOSC4/SNRPB/SNRPG/NCBP2/SNRPE	6
GO:0006790	BP	GO:0006790	sulfur compound metabolic process	24/499	346/17913	4.18e-05	0.000831693	0.000692863	COMT/DBI/HSD17B12/HEXB/HEXA/CIAO1/AHCY/DLD/ACLY/HSPA9/AMD1/MGST3/GLO1/AKR1A1/ACOT7/PDHA1/PDHB/ST3GAL4/PPT1/TXN2/NFE2L2/SLC35B2/SMS/SNCA	24
GO:0048678	BP	GO:0048678	response to axon injury	10/499	75/17913	4.21e-05	0.000833864	0.000694671	CST3/GRN/ARF4/APOD/CTNNA1/LGALS1/CERS2/TXN2/PTPRS/TSPO	10
GO:0007339	BP	GO:0007339	binding of sperm to zona pellucida	7/499	35/17913	4.26e-05	0.000841563	0.000701085	CCT8/CCT5/CCT7/CCT2/CCT4/ALDOA/TCP1	7
GO:1904356	BP	GO:1904356	regulation of telomere maintenance via telomere lengthening	9/499	61/17913	4.5e-05	0.000883232	0.000735799	CCT6A/EXOSC10/CCT8/CCT5/CCT7/CCT2/CCT4/CTNNB1/TCP1	9
GO:0071826	BP	GO:0071826	ribonucleoprotein complex subunit organization	18/499	221/17913	4.96e-05	0.000969336	0.000807529	CPSF6/HSP90AB1/EIF6/DDX1/EIF3C/EIF2A/DHX9/SNRPD1/TAF9/SRPK2/SNRPC/PRPF6/SNRPB/SNRPG/SBDS/SNRPE/SRSF6/STRAP	18
GO:0006979	BP	GO:0006979	response to oxidative stress	28/499	442/17913	4.98e-05	0.000969336	0.000807529	APEX1/MPV17/HSPB1/HDAC2/HSF1/CST3/FBXO7/APOD/CTNNB1/ATF4/PON2/PSMB5/NDUFA6/PRDX3/RWDD1/NME2/TXN2/PRDX5/PRNP/TXN/NDUFS2/NFE2L2/SIGMAR1/PRDX1/SFPQ/P4HB/PRDX6/SNCA	28
GO:0015991	BP	GO:0015991	ATP hydrolysis coupled proton transport	6/499	25/17913	5.12e-05	0.000991028	0.0008256	ATP6V1E1/ATP6V0D1/ATP6V1B2/ATP6AP1/ATP6V1F/ATP6V0B	6
GO:0042176	BP	GO:0042176	regulation of protein catabolic process	24/499	354/17913	5.99e-05	0.00115583	0.000962891	CTSA/DDB1/BCAP31/CST3/FAM192A/HSP90AB1/HGS/ANXA2/TAF9/PSMC2/SERPINE2/PSMD14/PTTG1IP/PTK2/NFE2L2/TRIB2/PSMD3/PSMD1/SGSM3/SNCA/PHB/PSME3/PSMD2/RAB7A	24
GO:0048284	BP	GO:0048284	organelle fusion	11/499	94/17913	6.02e-05	0.00115655	0.00096349	CHCHD3/FIS1/MFF/ANXA2/VAMP3/VAT1/RAB34/STXBP1/SNCA/STOML2/RAB7A	11
GO:0015988	BP	GO:0015988	energy coupled proton transmembrane transport, against electrochemical gradient	6/499	26/17913	6.49e-05	0.00124121	0.00103402	ATP6V1E1/ATP6V0D1/ATP6V1B2/ATP6AP1/ATP6V1F/ATP6V0B	6
GO:0016055	BP	GO:0016055	Wnt signaling pathway	30/499	498/17913	6.79e-05	0.00129211	0.00107642	DDB1/CTNND1/ATP6AP2/ILK/EGR1/CTNNB1/GNB1/PSMC2/PSMD13/PSMB5/PSMD8/SOX10/RAC1/PSMD14/PSMA2/PSMD11/PPP2CA/PSMB1/PSMD6/PSMA7/PSMB6/PSMA1/PSMA5/PSMD3/PSMD1/PSMD4/PSMB4/PSME3/PSMD2/PSMD9	30
GO:0140053	BP	GO:0140053	mitochondrial gene expression	14/499	148/17913	6.86e-05	0.00130004	0.00108303	MRPS33/AURKAIP1/MRPL20/MRPL3/MRPS7/MRPS34/MRPS24/MRPS25/MRPL51/LRPPRC/MRPS23/MRPS21/MRPL24/NGRN	14
GO:0198738	BP	GO:0198738	cell-cell signaling by wnt	30/499	500/17913	7.3e-05	0.00137651	0.00114674	DDB1/CTNND1/ATP6AP2/ILK/EGR1/CTNNB1/GNB1/PSMC2/PSMD13/PSMB5/PSMD8/SOX10/RAC1/PSMD14/PSMA2/PSMD11/PPP2CA/PSMB1/PSMD6/PSMA7/PSMB6/PSMA1/PSMA5/PSMD3/PSMD1/PSMD4/PSMB4/PSME3/PSMD2/PSMD9	30
GO:0032206	BP	GO:0032206	positive regulation of telomere maintenance	8/499	51/17913	7.61e-05	0.00142921	0.00119064	CCT6A/CCT8/CCT5/CCT7/CCT2/CCT4/CTNNB1/TCP1	8
GO:0099131	BP	GO:0099131	ATP hydrolysis coupled ion transmembrane transport	6/499	27/17913	8.15e-05	0.00152421	0.00126978	ATP6V1E1/ATP6V0D1/ATP6V1B2/ATP6AP1/ATP6V1F/ATP6V0B	6
GO:2000573	BP	GO:2000573	positive regulation of DNA biosynthetic process	9/499	66/17913	8.49e-05	0.0015732	0.0013106	CCT6A/CCT8/CCT5/CCT7/CCT2/HSP90AB1/CCT4/CTNNB1/TCP1	9
GO:0035690	BP	GO:0035690	cellular response to drug	24/499	362/17913	8.49e-05	0.0015732	0.0013106	CHMP5/APEX1/HDAC2/HSF1/CST3/LARP1/EFTUD2/EGR1/HSP90AB1/CBX3/CTNNA1/CTNNB1/ATF4/EIF4EBP1/HSPA5/CDK4/GNB1/SOX10/NME1/VIM/PRNP/TXN/NFE2L2/SIGMAR1	24
GO:0007568	BP	GO:0007568	aging	22/499	318/17913	8.99e-05	0.0016588	0.00138191	APEX1/MIF/ILK/DLD/CNP/EDNRB/APOD/CTNNA1/CANX/CACYBP/GSN/LMNA/PRKDC/RPN2/RWDD1/NAMPT/PRNP/NFE2L2/SEC63/NEK6/SNCA/TSPO	22
GO:0034599	BP	GO:0034599	cellular response to oxidative stress	21/499	296/17913	9.08e-05	0.00166705	0.00138878	APEX1/MPV17/HSPB1/HDAC2/HSF1/CST3/FBXO7/CTNNB1/ATF4/PRDX3/RWDD1/NME2/PRDX5/TXN/NFE2L2/SIGMAR1/PRDX1/SFPQ/P4HB/PRDX6/SNCA	21
GO:0002768	BP	GO:0002768	immune response-regulating cell surface receptor signaling pathway	27/499	434/17913	9.17e-05	0.0016769	0.00139698	HSP90AB1/ARPC1A/PSMC2/PSMD13/PSMB5/PSMD8/RAC1/PSMD14/PSMA2/PSMD11/PSMB1/PSMD6/PRNP/PSMA7/PTK2/PSMB6/PSMA1/WASL/PSMA5/PSMD3/PSMD1/PSMD4/PSMB4/STOML2/PSME3/PSMD2/PSMD9	27
GO:0033866	BP	GO:0033866	nucleoside bisphosphate biosynthetic process	9/499	67/17913	9.56e-05	0.00172677	0.00143853	HSD17B12/DLD/ACLY/ACOT7/PDHA1/PDHB/PPT1/SLC35B2/SNCA	9
GO:0034030	BP	GO:0034030	ribonucleoside bisphosphate biosynthetic process	9/499	67/17913	9.56e-05	0.00172677	0.00143853	HSD17B12/DLD/ACLY/ACOT7/PDHA1/PDHB/PPT1/SLC35B2/SNCA	9
GO:0034033	BP	GO:0034033	purine nucleoside bisphosphate biosynthetic process	9/499	67/17913	9.56e-05	0.00172677	0.00143853	HSD17B12/DLD/ACLY/ACOT7/PDHA1/PDHB/PPT1/SLC35B2/SNCA	9
GO:0090383	BP	GO:0090383	phagosome acidification	6/499	28/17913	0.00010136	0.00181464	0.00151173	ATP6V1E1/ATP6V0D1/ATP6V1B2/ATP6V1F/ATP6V0B/RAB7A	6
GO:0090662	BP	GO:0090662	ATP hydrolysis coupled transmembrane transport	6/499	28/17913	0.00010136	0.00181464	0.00151173	ATP6V1E1/ATP6V0D1/ATP6V1B2/ATP6AP1/ATP6V1F/ATP6V0B	6
GO:0006123	BP	GO:0006123	mitochondrial electron transport, cytochrome c to oxygen	5/499	18/17913	0.000104294	0.00185155	0.00154248	COX8A/COX7A2L/COX5B/COX7B/NDUFA4	5
GO:0019646	BP	GO:0019646	aerobic electron transport chain	5/499	18/17913	0.000104294	0.00185155	0.00154248	COX8A/COX7A2L/COX5B/COX7B/NDUFA4	5
GO:0000338	BP	GO:0000338	protein deneddylation	4/499	10/17913	0.000109327	0.00193281	0.00161018	COPS6/COPS8/COPS7A/GPS1	4
GO:0070997	BP	GO:0070997	neuron death	23/499	347/17913	0.00011915	0.00209773	0.00174757	FIS1/HSF1/ILK/GRN/FBXO7/EGR1/GAPDH/ERBB3/HSP90AB1/CTNNB1/ATF4/HSPA5/FAM162A/NAE1/EIF4G1/SRPK2/PPT1/NAMPT/PRNP/NCSTN/STXBP1/SIGMAR1/SNCA	23
GO:0006446	BP	GO:0006446	regulation of translational initiation	9/499	69/17913	0.000120677	0.00211584	0.00176265	EIF5B/HSPB1/LARP1/DDX1/ATF4/EIF4EBP1/EIF4G1/YTHDF2/NCBP2	9
GO:0051402	BP	GO:0051402	neuron apoptotic process	18/499	238/17913	0.000128495	0.00224364	0.00186912	FIS1/ILK/GRN/GAPDH/ERBB3/HSP90AB1/CTNNB1/ATF4/HSPA5/FAM162A/NAE1/SRPK2/PPT1/PRNP/NCSTN/STXBP1/SIGMAR1/SNCA	18
GO:0006094	BP	GO:0006094	gluconeogenesis	10/499	86/17913	0.000136755	0.00237808	0.00198112	DDB1/MDH2/G6PC3/GAPDH/ATF4/MDH1/ALDOA/SLC35B4/SLC25A13/TPI1	10
GO:0090382	BP	GO:0090382	phagosome maturation	7/499	42/17913	0.000144571	0.00250373	0.00208579	ATP6V1E1/ATP6V0D1/ATP6V1B2/ATP6V1F/ATP6V0B/RAB34/RAB7A	7
GO:0010952	BP	GO:0010952	positive regulation of peptidase activity	15/499	180/17913	0.000160985	0.00277667	0.00231317	BCAP31/HSPE1/HSPD1/ASPH/FIS1/HSF1/GRN/ADRM1/MTCH1/FAM162A/GSN/PDCD6/PRELID1/PSMD14/SNCA	15
GO:0043248	BP	GO:0043248	proteasome assembly	4/499	11/17913	0.000168022	0.00288428	0.00240282	ADRM1/POMP/PSMD11/PSMD9	4
GO:0021762	BP	GO:0021762	substantia nigra development	7/499	43/17913	0.000168584	0.00288428	0.00240282	CNP/HSPA5/DYNLL1/YWHAQ/YWHAE/NDUFS3/PLP1	7
GO:0010950	BP	GO:0010950	positive regulation of endopeptidase activity	14/499	161/17913	0.000169292	0.00288477	0.00240323	BCAP31/HSPE1/HSPD1/ASPH/FIS1/HSF1/ADRM1/MTCH1/FAM162A/GSN/PDCD6/PRELID1/PSMD14/SNCA	14
GO:0007040	BP	GO:0007040	lysosome organization	8/499	57/17913	0.000170701	0.0028856	0.00240392	CHMP5/HEXB/GRN/ARF1/PPT1/RAB34/SCARB2/RAB7A	8
GO:0080171	BP	GO:0080171	lytic vacuole organization	8/499	57/17913	0.000170701	0.0028856	0.00240392	CHMP5/HEXB/GRN/ARF1/PPT1/RAB34/SCARB2/RAB7A	8
GO:0051188	BP	GO:0051188	cofactor biosynthetic process	21/499	310/17913	0.000172975	0.00291243	0.00242627	ATIC/HSD17B12/MMADHC/DLD/ACLY/GAPDH/LDHA/EIF6/ACOT7/ALDOA/PDHA1/SEC13/PDHB/TMEM14C/TPI1/SLC25A39/PPT1/NAMPT/NFE2L2/SNCA/TSPO	21
GO:0045862	BP	GO:0045862	positive regulation of proteolysis	22/499	333/17913	0.000174503	0.00292654	0.00243803	BCAP31/HSPE1/HSPD1/ASPH/AURKAIP1/HDAC2/FIS1/HSF1/GRN/ADRM1/MTCH1/FAM162A/GSN/PDCD6/PSMC2/PRELID1/PSMD14/PTK2/NFE2L2/TRIB2/SNCA/PHB	22
GO:2001234	BP	GO:2001234	negative regulation of apoptotic signaling pathway	17/499	223/17913	0.000178539	0.00297128	0.0024753	MIF/CTTN/HSPB1/CTNNA1/CTNNB1/DNAJA1/LMNA/IVNS1ABP/TAF9/PRELID1/TMBIM1/PTTG1IP/NDUFS3/NOC2L/NFE2L2/TXNDC12/PSME3	17
GO:0034248	BP	GO:0034248	regulation of cellular amide metabolic process	27/499	452/17913	0.000178571	0.00297128	0.0024753	CTSA/HNRNPR/EIF5B/HSPB1/LARP1/LRPPRC/GAPDH/EIF6/DDX1/EIF4A3/ATF4/EIF4EBP1/EIF3C/EIF2A/CDK4/CAPRIN1/DHX9/EIF4G1/YTHDF2/SYNCRIP/NGRN/VIM/PRNP/NFE2L2/NCBP2/SNCA/QKI	27
GO:2001242	BP	GO:2001242	regulation of intrinsic apoptotic signaling pathway	14/499	163/17913	0.000192735	0.00319443	0.0026612	MIF/BCAP31/HSPB1/FIS1/DNAJA1/IVNS1ABP/TAF9/PTTG1IP/NDUFS3/NOC2L/NFE2L2/SFPQ/P4HB/TXNDC12	14
GO:0010506	BP	GO:0010506	regulation of autophagy	21/499	314/17913	0.000206204	0.00340436	0.00283609	CTSA/ATP6V1E1/CTTN/HSPB1/LAMTOR4/ATP6V0D1/FBXO7/LARP1/ATP6V1B2/GAPDH/LAMTOR5/ATP6V0B/EIF4G1/RHEB/VDAC1/NAMPT/PTK2/TPCN1/SNCA/QSOX1/TSPO	21
GO:0061462	BP	GO:0061462	protein localization to lysosome	6/499	32/17913	0.000221838	0.00364829	0.0030393	LAMTOR4/LAMP2/HGS/LAMTOR5/SCARB2/RAB7A	6
GO:0008053	BP	GO:0008053	mitochondrial fusion	5/499	21/17913	0.000231154	0.00378682	0.0031547	CHCHD3/FIS1/MFF/VAT1/STOML2	5
GO:1901653	BP	GO:1901653	cellular response to peptide	23/499	364/17913	0.000239638	0.00391071	0.00325791	CHMP5/APEX1/AKR1B1/ATP6V1E1/FIS1/HSF1/ATP6V0D1/ATP6V1B2/ATP6AP1/ATP6V1F/EIF4EBP1/ADIPOR1/CDK4/ATP6V0B/PRKDC/YWHAG/NR4A1/NAMPT/VIM/PRNP/PTK2/NFE2L2/RAB13	23
GO:0002576	BP	GO:0002576	platelet degranulation	12/499	128/17913	0.000243274	0.00395483	0.00329467	CHID1/APLP2/MAGED2/CD63/ANXA5/LAMP2/LGALS3BP/ALDOA/TAGLN2/SPARC/STXBP1/QSOX1	12
GO:0006122	BP	GO:0006122	mitochondrial electron transport, ubiquinol to cytochrome c	4/499	12/17913	0.000246495	0.0039919	0.00332555	CYC1/UQCRC1/UQCRC2/UQCRH	4
GO:0006890	BP	GO:0006890	retrograde vesicle-mediated transport, Golgi to ER	9/499	76/17913	0.00025545	0.0041212	0.00343327	KDELR2/ERGIC2/COPA/ARF4/COPB2/TMED3/RER1/RAB1A/PITPNB	9
GO:0006732	BP	GO:0006732	coenzyme metabolic process	23/499	366/17913	0.000259238	0.00415715	0.00346322	DBI/ATIC/HSD17B12/MMADHC/MDH2/DLD/ACLY/GAPDH/LDHA/AMD1/EIF6/MDH1/ACOT7/ALDOA/PDHA1/SEC13/PDHB/TALDO1/TPI1/TKT/PPT1/NAMPT/SNCA	23
GO:1902600	BP	GO:1902600	proton transmembrane transport	13/499	148/17913	0.000259638	0.00415715	0.00346322	COX8A/ATP6V1E1/COX7A2L/COX7A2/ATP6V0D1/ATP6V1B2/ATP6AP1/ATP6V1F/COX7B/ATP6V0B/NDUFA4/PHB2/STOML2	13
GO:0007229	BP	GO:0007229	integrin-mediated signaling pathway	10/499	94/17913	0.000286471	0.00455243	0.00379251	DST/ILK/CD63/CTNNA1/ITGB1/ITGB1BP1/NME2/PTK2/PLP1/RCC2	10
GO:2001243	BP	GO:2001243	negative regulation of intrinsic apoptotic signaling pathway	10/499	94/17913	0.000286471	0.00455243	0.00379251	MIF/HSPB1/DNAJA1/IVNS1ABP/TAF9/PTTG1IP/NDUFS3/NOC2L/NFE2L2/TXNDC12	10
GO:0000715	BP	GO:0000715	nucleotide-excision repair, DNA damage recognition	5/499	22/17913	0.000292335	0.00461107	0.00384137	DDB1/COPS6/COPS8/COPS7A/GPS1	5
GO:0018126	BP	GO:0018126	protein hydroxylation	5/499	22/17913	0.000292335	0.00461107	0.00384137	ASPH/CRTAP/PLOD1/PLOD3/P4HB	5
GO:0005996	BP	GO:0005996	monosaccharide metabolic process	19/499	277/17913	0.00029768	0.00467798	0.00389711	DDB1/AKR1B1/MDH2/FUCA2/G6PC3/GAPDH/APOD/ATF4/AKR1A1/MDH1/ADIPOR1/ALDOA/PDHA1/SLC35B4/PDHB/SLC25A13/TALDO1/TPI1/TKT	19
GO:0035722	BP	GO:0035722	interleukin-12-mediated signaling pathway	7/499	47/17913	0.000298919	0.00468012	0.00389889	MIF/HSPA9/ANXA2/ARF1/TCP1/TALDO1/P4HB	7
GO:0007033	BP	GO:0007033	vacuole organization	12/499	131/17913	0.000301778	0.00470491	0.00391954	CHMP5/HEXB/GRN/ANXA2/ARF1/PPT1/VMP1/RAB34/RAB1A/SCARB2/WDR45B/RAB7A	12
GO:0052548	BP	GO:0052548	regulation of endopeptidase activity	23/499	370/17913	0.00030272	0.00470491	0.00391954	BCAP31/HSPE1/HSPD1/APLP2/ASPH/FIS1/HSF1/CST3/ADRM1/GAPDH/LAMTOR5/MTCH1/DNAJB6/FAM162A/GSN/PDCD6/PRELID1/YWHAE/PSMD14/PRDX3/PRDX5/PEBP1/SNCA	23
GO:0006368	BP	GO:0006368	transcription elongation from RNA polymerase II promoter	9/499	79/17913	0.000342855	0.00528995	0.00440692	ADRM1/ELP2/NELFE/POLR2J/POLR2F/SOX10/POLR2B/NELFCD/NCBP2	9
GO:0032204	BP	GO:0032204	regulation of telomere maintenance	9/499	79/17913	0.000342855	0.00528995	0.00440692	CCT6A/EXOSC10/CCT8/CCT5/CCT7/CCT2/CCT4/CTNNB1/TCP1	9
GO:0052547	BP	GO:0052547	regulation of peptidase activity	24/499	398/17913	0.000351742	0.0054074	0.00450477	BCAP31/HSPE1/HSPD1/APLP2/ASPH/FIS1/HSF1/CST3/GRN/ADRM1/GAPDH/LAMTOR5/MTCH1/DNAJB6/FAM162A/GSN/PDCD6/PRELID1/YWHAE/PSMD14/PRDX3/PRDX5/PEBP1/SNCA	24
GO:0016051	BP	GO:0016051	carbohydrate biosynthetic process	15/499	194/17913	0.000363157	0.00555161	0.0046249	DDB1/AKR1B1/MDH2/G6PC3/GAPDH/ATF4/MDH1/ALDOA/SLC35B4/SLC25A13/ST3GAL4/TALDO1/TPI1/TKT/SNCA	15
GO:0006458	BP	GO:0006458	'de novo' protein folding	5/499	23/17913	0.000365048	0.00555161	0.0046249	HSPD1/HSPH1/FKBP1A/DNAJC7/CCT2	5
GO:0031579	BP	GO:0031579	membrane raft organization	5/499	23/17913	0.000365048	0.00555161	0.0046249	FLOT1/GSN/ANXA2/PPT1/S100A10	5
GO:0010822	BP	GO:0010822	positive regulation of mitochondrion organization	11/499	115/17913	0.000367858	0.00557437	0.00464386	FIS1/MFF/FBXO7/ARIH2/FAM162A/YWHAQ/YWHAE/UBL5/YWHAG/NPEPPS/STOML2	11
GO:0061077	BP	GO:0061077	chaperone-mediated protein folding	6/499	35/17913	0.000370234	0.0055904	0.00465723	HSPH1/HSPB1/DNAJC7/CRTAP/CCT2/PDIA4	6
GO:0000723	BP	GO:0000723	telomere maintenance	13/499	154/17913	0.000382574	0.00575625	0.00479539	APEX1/CCT6A/EXOSC10/CCT8/CCT5/CCT7/CCT2/HSP90AB1/CCT4/CTNNB1/PRKDC/TCP1/NHP2	13
GO:0046782	BP	GO:0046782	regulation of viral transcription	8/499	64/17913	0.000385748	0.0057835	0.00481809	IFITM3/DHX9/NELFE/POLR2J/POLR2F/TARDBP/POLR2B/NELFCD	8
GO:0035036	BP	GO:0035036	sperm-egg recognition	7/499	49/17913	0.000389177	0.00579396	0.0048268	CCT8/CCT5/CCT7/CCT2/CCT4/ALDOA/TCP1	7
GO:0071349	BP	GO:0071349	cellular response to interleukin-12	7/499	49/17913	0.000389177	0.00579396	0.0048268	MIF/HSPA9/ANXA2/ARF1/TCP1/TALDO1/P4HB	7
GO:0019318	BP	GO:0019318	hexose metabolic process	17/499	239/17913	0.000402859	0.00597668	0.00497902	DDB1/AKR1B1/MDH2/FUCA2/G6PC3/GAPDH/APOD/ATF4/AKR1A1/MDH1/ADIPOR1/ALDOA/PDHA1/SLC35B4/PDHB/SLC25A13/TPI1	17
GO:0043281	BP	GO:0043281	regulation of cysteine-type endopeptidase activity involved in apoptotic process	15/499	196/17913	0.000405013	0.0059877	0.0049882	BCAP31/HSPE1/HSPD1/FIS1/HSF1/LAMTOR5/MTCH1/DNAJB6/FAM162A/GSN/PDCD6/YWHAE/PRDX3/PRDX5/SNCA	15
GO:0034605	BP	GO:0034605	cellular response to heat	11/499	117/17913	0.000426812	0.00628806	0.00523843	HSPH1/HDAC2/HSF1/DNAJC7/HSP90AB1/DNAJB6/HSBP1/PDCD6/SEC13/YWHAE/RBBP7	11
GO:0015682	BP	GO:0015682	ferric iron transport	6/499	36/17913	0.000433946	0.00632726	0.00527108	ATP6V1E1/ATP6V0D1/ATP6V1B2/ATP6AP1/ATP6V1F/ATP6V0B	6
GO:0033572	BP	GO:0033572	transferrin transport	6/499	36/17913	0.000433946	0.00632726	0.00527108	ATP6V1E1/ATP6V0D1/ATP6V1B2/ATP6AP1/ATP6V1F/ATP6V0B	6
GO:0072512	BP	GO:0072512	trivalent inorganic cation transport	6/499	36/17913	0.000433946	0.00632726	0.00527108	ATP6V1E1/ATP6V0D1/ATP6V1B2/ATP6AP1/ATP6V1F/ATP6V0B	6
GO:0000387	BP	GO:0000387	spliceosomal snRNP assembly	7/499	50/17913	0.000441825	0.00639817	0.00533016	SNRPD1/SNRPC/PRPF6/SNRPB/SNRPG/SNRPE/STRAP	7
GO:0070671	BP	GO:0070671	response to interleukin-12	7/499	50/17913	0.000441825	0.00639817	0.00533016	MIF/HSPA9/ANXA2/ARF1/TCP1/TALDO1/P4HB	7
GO:0009895	BP	GO:0009895	negative regulation of catabolic process	19/499	288/17913	0.000482892	0.00696909	0.00580577	CTSA/CST3/LARP1/FAM192A/LRPPRC/HSP90AB1/DHX9/EIF4G1/ANXA2/TAF9/SERPINE2/TARDBP/SYNCRIP/NAMPT/PTK2/SNCA/QSOX1/PHB/TSPO	19
GO:0010038	BP	GO:0010038	response to metal ion	21/499	335/17913	0.000489907	0.00704635	0.00587014	CLIC4/HSF1/BSG/ENTPD6/ATF4/HSPA5/CACYBP/GSN/CDK4/CUTA/PDCD6/SEC31A/SLC25A13/PPP2CA/PRNP/NCSTN/PEF1/NFE2L2/SPARC/SNCA/TSPO	21
GO:0019362	BP	GO:0019362	pyridine nucleotide metabolic process	14/499	179/17913	0.000503423	0.00719199	0.00599147	MDH2/DLD/GAPDH/LDHA/EIF6/MDH1/ALDOA/PDHA1/SEC13/PDHB/TALDO1/TPI1/TKT/NAMPT	14
GO:0046496	BP	GO:0046496	nicotinamide nucleotide metabolic process	14/499	179/17913	0.000503423	0.00719199	0.00599147	MDH2/DLD/GAPDH/LDHA/EIF6/MDH1/ALDOA/PDHA1/SEC13/PDHB/TALDO1/TPI1/TKT/NAMPT	14
GO:0072665	BP	GO:0072665	protein localization to vacuole	6/499	37/17913	0.000505893	0.00720303	0.00600066	LAMTOR4/LAMP2/HGS/LAMTOR5/SCARB2/RAB7A	6
GO:0031330	BP	GO:0031330	negative regulation of cellular catabolic process	17/499	244/17913	0.000510665	0.00721603	0.0060115	CTSA/CST3/LARP1/FAM192A/LRPPRC/HSP90AB1/DHX9/EIF4G1/ANXA2/TAF9/TARDBP/SYNCRIP/NAMPT/PTK2/SNCA/QSOX1/TSPO	17
GO:0051054	BP	GO:0051054	positive regulation of DNA metabolic process	16/499	222/17913	0.000511908	0.00721603	0.0060115	CCT6A/HSF1/CST3/CCT8/CCT5/CCT7/CCT2/HSP90AB1/CCT4/CTNNB1/CACYBP/DHX9/PRKDC/TCP1/RAC1/STOML2	16
GO:2000116	BP	GO:2000116	regulation of cysteine-type endopeptidase activity	16/499	222/17913	0.000511908	0.00721603	0.0060115	BCAP31/HSPE1/HSPD1/ASPH/FIS1/HSF1/LAMTOR5/MTCH1/DNAJB6/FAM162A/GSN/PDCD6/YWHAE/PRDX3/PRDX5/SNCA	16
GO:1905477	BP	GO:1905477	positive regulation of protein localization to membrane	11/499	120/17913	0.000529957	0.00744573	0.00620285	FIS1/MFF/ITGB1/ITGB1BP1/YWHAQ/YWHAE/RER1/YWHAG/PRNP/SPTBN1/SQSTM1	11
GO:0009108	BP	GO:0009108	coenzyme biosynthetic process	17/499	245/17913	0.000534975	0.00749142	0.00624091	ATIC/HSD17B12/MMADHC/DLD/ACLY/GAPDH/LDHA/EIF6/ACOT7/ALDOA/PDHA1/SEC13/PDHB/TPI1/PPT1/NAMPT/SNCA	17
GO:0034504	BP	GO:0034504	protein localization to nucleus	16/499	223/17913	0.000537676	0.00750447	0.00625178	CCT6A/ARL2/CCT8/CCT5/CCT7/APOD/CCT2/CCT4/DNAJB6/LMNA/YWHAE/TCP1/TARDBP/PTTG1IP/TXN/PHB2	16
GO:0051099	BP	GO:0051099	positive regulation of binding	14/499	181/17913	0.00056258	0.00782632	0.00651991	FLOT1/MAPRE1/FKBP1A/HSF1/HSP90AB1/CTNNB1/EIF3C/DHX9/EIF4G1/ANXA2/PPP2CA/NME1/TXN/S100A10	14
GO:0006006	BP	GO:0006006	glucose metabolic process	15/499	204/17913	0.000616404	0.00854706	0.00712034	DDB1/MDH2/G6PC3/GAPDH/APOD/ATF4/AKR1A1/MDH1/ADIPOR1/ALDOA/PDHA1/SLC35B4/PDHB/SLC25A13/TPI1	15
GO:0035384	BP	GO:0035384	thioester biosynthetic process	7/499	53/17913	0.000634613	0.00874241	0.00728308	HSD17B12/DLD/ACLY/PDHA1/PDHB/PPT1/SNCA	7
GO:0071616	BP	GO:0071616	acyl-CoA biosynthetic process	7/499	53/17913	0.000634613	0.00874241	0.00728308	HSD17B12/DLD/ACLY/PDHA1/PDHB/PPT1/SNCA	7
GO:0072524	BP	GO:0072524	pyridine-containing compound metabolic process	14/499	184/17913	0.000662338	0.00909482	0.00757667	MDH2/DLD/GAPDH/LDHA/EIF6/MDH1/ALDOA/PDHA1/SEC13/PDHB/TALDO1/TPI1/TKT/NAMPT	14
GO:0099132	BP	GO:0099132	ATP hydrolysis coupled cation transmembrane transport	7/499	54/17913	0.000711909	0.00974397	0.00811745	ATP6V1E1/ATP6V0D1/ANXA5/ATP6V1B2/ATP6AP1/ATP6V1F/ATP6V0B	7
GO:2000278	BP	GO:2000278	regulation of DNA biosynthetic process	10/499	106/17913	0.000750524	0.0102395	0.00853024	CCT6A/EXOSC10/CCT8/CCT5/CCT7/CCT2/HSP90AB1/CCT4/CTNNB1/TCP1	10
GO:0019058	BP	GO:0019058	viral life cycle	20/499	324/17913	0.000801278	0.0108852	0.00906817	CHMP5/DDB1/IFITM3/LARP1/BANF1/HSP90AB1/ITGB1/LGALS1/LAMTOR5/GSN/TSG101/SEC13/SRPK2/VTA1/NFIA/RAB1A/VAPA/P4HB/SCARB2/RAB7A	20
GO:0006417	BP	GO:0006417	regulation of translation	23/499	397/17913	0.000802984	0.0108852	0.00906817	HNRNPR/EIF5B/HSPB1/LARP1/LRPPRC/GAPDH/EIF6/DDX1/EIF4A3/ATF4/EIF4EBP1/EIF3C/EIF2A/CDK4/CAPRIN1/DHX9/EIF4G1/YTHDF2/SYNCRIP/NGRN/VIM/NCBP2/QKI	23
GO:0009156	BP	GO:0009156	ribonucleoside monophosphate biosynthetic process	14/499	188/17913	0.00081834	0.011058	0.00921216	ATIC/AK2/GAPDH/LDHA/IMPDH2/EIF6/ADSL/ALDOA/PRPS2/SEC13/SLC25A13/PAICS/TPI1/STOML2	14
GO:0032200	BP	GO:0032200	telomere organization	13/499	167/17913	0.000825507	0.0111194	0.00926333	APEX1/CCT6A/EXOSC10/CCT8/CCT5/CCT7/CCT2/HSP90AB1/CCT4/CTNNB1/PRKDC/TCP1/NHP2	13
GO:0051131	BP	GO:0051131	chaperone-mediated protein complex assembly	4/499	16/17913	0.000829417	0.0111368	0.00927776	HSPD1/HSPA4/CCT2/HSP90AB1	4
GO:0006090	BP	GO:0006090	pyruvate metabolic process	12/499	147/17913	0.000854912	0.0114429	0.00953277	DLD/BSG/GAPDH/LDHA/EIF6/GLO1/ALDOA/PDHA1/SEC13/PDHB/VDAC1/TPI1	12
GO:0006081	BP	GO:0006081	cellular aldehyde metabolic process	8/499	72/17913	0.000859347	0.0114661	0.00955209	ALDH9A1/GLO1/AKR1A1/GRHPR/PNKD/TALDO1/TPI1/TKT	8
GO:0051701	BP	GO:0051701	interaction with host	15/499	211/17913	0.000872325	0.0116027	0.00966595	DDB1/CTNND1/IFITM3/FUCA2/GAPDH/ITGB1/CTNNB1/LGALS1/GSN/TSG101/TCP1/VAPA/P4HB/SCARB2/RAB7A	15
GO:0050434	BP	GO:0050434	positive regulation of viral transcription	6/499	41/17913	0.000890693	0.01181	0.00983864	DHX9/NELFE/POLR2J/POLR2F/POLR2B/NELFCD	6
GO:0034333	BP	GO:0034333	adherens junction assembly	9/499	90/17913	0.000898855	0.0118811	0.00989787	CTTN/APOD/CTNNB1/ITGB1BP1/CLASP1/RAC1/PTK2/S100A10/RCC2	9
GO:0046677	BP	GO:0046677	response to antibiotic	20/499	328/17913	0.000931638	0.0122762	0.010227	APEX1/HDAC2/HSF1/CST3/LARP1/EGR1/EIF4EBP1/HSPA5/GSN/EIF4G1/PSMD14/PRDX3/TXN/TUFM/NFE2L2/SPARC/SIGMAR1/VKORC1/SDF4/PHB	20
GO:0006283	BP	GO:0006283	transcription-coupled nucleotide-excision repair	8/499	73/17913	0.000942051	0.012375	0.0103093	DDB1/COPS6/COPS8/COPS7A/GPS1/POLR2J/POLR2F/POLR2B	8
GO:0031116	BP	GO:0031116	positive regulation of microtubule polymerization	5/499	28/17913	0.000950635	0.0124492	0.0103711	MAPRE1/ARL2/DRG1/CLASP1/RAC1	5
GO:0051169	BP	GO:0051169	nuclear transport	19/499	305/17913	0.000963494	0.0125788	0.0104791	BANF1/HSPA9/CPSF6/APOD/EIF4A3/DHX9/LMNA/SNRPD1/SEC13/YWHAE/TARDBP/PTTG1IP/SNRPB/TXN/PHB2/SNRPG/NCBP2/SNRPE/SRSF6	19
GO:0006733	BP	GO:0006733	oxidoreduction coenzyme metabolic process	14/499	192/17913	0.00100429	0.013064	0.0108833	MDH2/DLD/GAPDH/LDHA/EIF6/MDH1/ALDOA/PDHA1/SEC13/PDHB/TALDO1/TPI1/TKT/NAMPT	14
GO:0034329	BP	GO:0034329	cell junction assembly	15/499	214/17913	0.00100682	0.013064	0.0108833	FLOT1/CTTN/ARL2/ILK/APOD/CTNNA1/CTNNB1/ITGB1BP1/CLASP1/RAC1/VMP1/PTK2/RAB13/S100A10/RCC2	15
GO:0022406	BP	GO:0022406	membrane docking	12/499	150/17913	0.00102057	0.013162	0.0109649	MAPRE1/DYNC1I2/DCTN3/DYNLL1/CLASP1/VAMP3/YWHAE/YWHAG/TUBB4B/TUBA1A/STXBP1/RAB7A	12
GO:0090316	BP	GO:0090316	positive regulation of intracellular protein transport	12/499	150/17913	0.00102057	0.013162	0.0109649	B3GAT3/BCAP31/FIS1/MFF/ARIH2/ITGB1BP1/YWHAE/UBL5/TARDBP/PRNP/NPEPPS/TM9SF4	12
GO:1900182	BP	GO:1900182	positive regulation of protein localization to nucleus	8/499	74/17913	0.00103101	0.0132563	0.0110435	CCT6A/CCT8/CCT5/CCT7/CCT2/CCT4/TCP1/TARDBP	8
GO:0036473	BP	GO:0036473	cell death in response to oxidative stress	9/499	92/17913	0.00105296	0.0134976	0.0112445	HSPB1/FBXO7/CTNNB1/ATF4/TXN/NFE2L2/SIGMAR1/SFPQ/P4HB	9
GO:0071280	BP	GO:0071280	cellular response to copper ion	4/499	17/17913	0.00106091	0.0135585	0.0112952	HSF1/PRNP/NFE2L2/SNCA	4
GO:1903201	BP	GO:1903201	regulation of oxidative stress-induced cell death	8/499	75/17913	0.00112656	0.0143543	0.0119582	HSPB1/FBXO7/CTNNB1/ATF4/TXN/NFE2L2/SFPQ/P4HB	8
GO:0006637	BP	GO:0006637	acyl-CoA metabolic process	9/499	93/17913	0.00113766	0.0144093	0.012004	DBI/HSD17B12/DLD/ACLY/ACOT7/PDHA1/PDHB/PPT1/SNCA	9
GO:0035383	BP	GO:0035383	thioester metabolic process	9/499	93/17913	0.00113766	0.0144093	0.012004	DBI/HSD17B12/DLD/ACLY/ACOT7/PDHA1/PDHB/PPT1/SNCA	9
GO:1901657	BP	GO:1901657	glycosyl compound metabolic process	11/499	132/17913	0.00117345	0.0148183	0.0123447	AKR1B1/ATIC/AHCY/FUCA2/IMPDH2/AMD1/AKR1A1/DNPH1/PRPS2/NME2/NME1	11
GO:0009127	BP	GO:0009127	purine nucleoside monophosphate biosynthetic process	13/499	174/17913	0.00120507	0.0151275	0.0126024	ATIC/AK2/GAPDH/LDHA/IMPDH2/EIF6/ADSL/ALDOA/SEC13/SLC25A13/PAICS/TPI1/STOML2	13
GO:0009168	BP	GO:0009168	purine ribonucleoside monophosphate biosynthetic process	13/499	174/17913	0.00120507	0.0151275	0.0126024	ATIC/AK2/GAPDH/LDHA/IMPDH2/EIF6/ADSL/ALDOA/SEC13/SLC25A13/PAICS/TPI1/STOML2	13
GO:1903902	BP	GO:1903902	positive regulation of viral life cycle	7/499	59/17913	0.00121708	0.0152332	0.0126904	DDB1/LARP1/LGALS1/TSG101/SRPK2/VAPA/P4HB	7
GO:0009124	BP	GO:0009124	nucleoside monophosphate biosynthetic process	14/499	196/17913	0.00122455	0.0152772	0.012727	ATIC/AK2/GAPDH/LDHA/IMPDH2/EIF6/ADSL/ALDOA/PRPS2/SEC13/SLC25A13/PAICS/TPI1/STOML2	14
GO:0007041	BP	GO:0007041	lysosomal transport	9/499	94/17913	0.00122779	0.0152772	0.012727	CHMP5/GRN/LAMP2/HGS/ARF1/TSG101/SORT1/SCARB2/RAB7A	9
GO:0097711	BP	GO:0097711	ciliary basal body-plasma membrane docking	9/499	95/17913	0.00132359	0.0164068	0.0136681	MAPRE1/DYNC1I2/DCTN3/DYNLL1/CLASP1/YWHAE/YWHAG/TUBB4B/TUBA1A	9
GO:0034332	BP	GO:0034332	adherens junction organization	11/499	134/17913	0.00132631	0.0164068	0.0136681	CTNND1/CTTN/APOD/CTNNA1/CTNNB1/ITGB1BP1/CLASP1/RAC1/PTK2/S100A10/RCC2	11
GO:2001056	BP	GO:2001056	positive regulation of cysteine-type endopeptidase activity	11/499	135/17913	0.00140866	0.0173749	0.0144746	BCAP31/HSPE1/HSPD1/ASPH/FIS1/HSF1/MTCH1/FAM162A/GSN/PDCD6/SNCA	11
GO:0010256	BP	GO:0010256	endomembrane system organization	21/499	365/17913	0.00145372	0.0178787	0.0148943	CHMP5/FLOT1/BANF1/HGS/GSN/CLASP1/LMNA/TSG101/SERPINE2/RAB2A/TARDBP/VTA1/PPP2CA/SPTBN1/WASL/RAB1A/NEK6/SCARB2/SQSTM1/SEC61A1/RAB7A	21
GO:0051893	BP	GO:0051893	regulation of focal adhesion assembly	7/499	61/17913	0.00148398	0.0181457	0.0151167	APOD/ITGB1BP1/CLASP1/RAC1/PTK2/S100A10/RCC2	7
GO:0090109	BP	GO:0090109	regulation of cell-substrate junction assembly	7/499	61/17913	0.00148398	0.0181457	0.0151167	APOD/ITGB1BP1/CLASP1/RAC1/PTK2/S100A10/RCC2	7
GO:0032273	BP	GO:0032273	positive regulation of protein polymerization	10/499	116/17913	0.00150264	0.018321	0.0152628	MAPRE1/CTTN/ARL2/DRG1/GSN/CLASP1/ARF1/RAC1/WASL/PFN2	10
GO:0007623	BP	GO:0007623	circadian rhythm	14/499	201/17913	0.00155548	0.0189109	0.0157542	DDB1/HNRNPR/HDAC2/AHCY/CST3/EGR1/IMPDH2/ATF4/CDK4/PRKDC/TARDBP/NAMPT/SFPQ/NDUFA9	14
GO:1900034	BP	GO:1900034	regulation of cellular response to heat	8/499	79/17913	0.00158169	0.0191746	0.0159739	HSPH1/HSF1/DNAJC7/HSP90AB1/DNAJB6/HSBP1/SEC13/YWHAE	8
GO:0009408	BP	GO:0009408	response to heat	12/499	158/17913	0.00159702	0.0193053	0.0160828	HSPH1/HDAC2/HSF1/DNAJC7/HSP90AB1/DNAJB6/HSBP1/DNAJA1/PDCD6/SEC13/YWHAE/RBBP7	12
GO:1900180	BP	GO:1900180	regulation of protein localization to nucleus	10/499	117/17913	0.00160319	0.0193248	0.016099	CCT6A/CCT8/CCT5/CCT7/APOD/CCT2/CCT4/LMNA/TCP1/TARDBP	10
GO:0048857	BP	GO:0048857	neural nucleus development	7/499	62/17913	0.00163349	0.0196342	0.0163568	CNP/HSPA5/DYNLL1/YWHAQ/YWHAE/NDUFS3/PLP1	7
GO:0043280	BP	GO:0043280	positive regulation of cysteine-type endopeptidase activity involved in apoptotic process	10/499	118/17913	0.00170912	0.0204853	0.0170658	BCAP31/HSPE1/HSPD1/FIS1/HSF1/MTCH1/FAM162A/GSN/PDCD6/SNCA	10
GO:1905475	BP	GO:1905475	regulation of protein localization to membrane	13/499	181/17913	0.00172018	0.0205598	0.0171279	FIS1/MFF/ITGB1/ITGB1BP1/GSN/YWHAQ/YWHAE/RER1/TMBIM1/YWHAG/PRNP/SPTBN1/SQSTM1	13
GO:0009636	BP	GO:0009636	response to toxic substance	26/499	499/17913	0.00175302	0.0208934	0.0174058	APEX1/HDAC2/FIS1/HSF1/CST3/CNP/EGR1/MGST3/ATF4/AKR1A1/EIF4EBP1/GSN/CDK4/EIF4G1/PSMD14/PRDX3/PRDX5/TXN/TUFM/NFE2L2/SPARC/SIGMAR1/PRDX6/PRDX4/SDF4/PHB	26
GO:0031112	BP	GO:0031112	positive regulation of microtubule polymerization or depolymerization	5/499	32/17913	0.00177755	0.0211265	0.0175999	MAPRE1/ARL2/DRG1/CLASP1/RAC1	5
GO:0031113	BP	GO:0031113	regulation of microtubule polymerization	6/499	47/17913	0.00184809	0.021901	0.0182452	MAPRE1/ARL2/DRG1/CLASP1/RAC1/SNCA	6
GO:0007045	BP	GO:0007045	cell-substrate adherens junction assembly	8/499	81/17913	0.0018582	0.021901	0.0182452	CTTN/APOD/ITGB1BP1/CLASP1/RAC1/PTK2/S100A10/RCC2	8
GO:0048041	BP	GO:0048041	focal adhesion assembly	8/499	81/17913	0.0018582	0.021901	0.0182452	CTTN/APOD/ITGB1BP1/CLASP1/RAC1/PTK2/S100A10/RCC2	8
GO:0051495	BP	GO:0051495	positive regulation of cytoskeleton organization	14/499	205/17913	0.00187111	0.021992	0.018321	MAPRE1/DSTN/CTTN/ARL2/DRG1/ITGB1BP1/GSN/CLASP1/ARF1/RAC1/PFDN2/WASL/PFN2/S100A10	14
GO:0006413	BP	GO:0006413	translational initiation	13/499	183/17913	0.00189697	0.0222344	0.0185229	EIF5B/HSPB1/EIF2S2/LARP1/EIF6/DDX1/ATF4/EIF4EBP1/EIF3C/EIF2A/EIF4G1/YTHDF2/NCBP2	13
GO:0032868	BP	GO:0032868	response to insulin	16/499	252/17913	0.00194806	0.0227703	0.0189694	ATP6V1E1/ATP6V0D1/EGR1/ATP6V1B2/ATP6AP1/ATP6V1F/EIF6/EIF4EBP1/ADIPOR1/CDK4/ATP6V0B/PRKDC/YWHAG/RAB13/SORT1/SRSF6	16
GO:0015672	BP	GO:0015672	monovalent inorganic cation transport	25/499	477/17913	0.00197124	0.0229779	0.0191423	COX8A/ATP6V1E1/MAGED2/COX7A2L/COX7A2/CD63/ATP6V0D1/ATP1B3/ATP6V1B2/ATP6AP1/ATP6V1F/ATF4/COX7B/ATP6V0B/ATP1A1/ARF1/YWHAE/SERPINE2/SLC3A2/SLC38A2/NDUFA4/PRNP/PHB2/NDUFA9/STOML2	25
GO:0140056	BP	GO:0140056	organelle localization by membrane tethering	11/499	141/17913	0.0019954	0.0231958	0.0193238	MAPRE1/DYNC1I2/DCTN3/DYNLL1/CLASP1/VAMP3/YWHAE/YWHAG/TUBB4B/TUBA1A/STXBP1	11
GO:0034502	BP	GO:0034502	protein localization to chromosome	8/499	82/17913	0.00201006	0.0232389	0.0193597	CCT6A/CCT8/CCT5/CCT7/CCT2/CCT4/TCP1/RCC2	8
GO:0045921	BP	GO:0045921	positive regulation of exocytosis	8/499	82/17913	0.00201006	0.0232389	0.0193597	ATP6AP1/HGS/CLASP1/ARF1/TSG101/STXBP1/SNCA/RAB7A	8
GO:0006622	BP	GO:0006622	protein targeting to lysosome	4/499	20/17913	0.00202136	0.023306	0.0194157	LAMP2/HGS/SCARB2/RAB7A	4
GO:0071353	BP	GO:0071353	cellular response to interleukin-4	5/499	33/17913	0.00204768	0.0235456	0.0196152	HSP90AB1/IMPDH2/HSPA5/CDK4/TUBA1B	5
GO:0031103	BP	GO:0031103	axon regeneration	6/499	48/17913	0.0020633	0.023661	0.0197114	GRN/APOD/CTNNA1/CERS2/PTPRS/TSPO	6
GO:1902905	BP	GO:1902905	positive regulation of supramolecular fiber organization	13/499	185/17913	0.00208849	0.0238853	0.0198982	MAPRE1/DSTN/CTTN/ARL2/DRG1/ITGB1BP1/GSN/CLASP1/ARF1/RAC1/WASL/PFN2/S100A10	13
GO:0034976	BP	GO:0034976	response to endoplasmic reticulum stress	16/499	254/17913	0.00211012	0.0240452	0.0200314	FLOT1/BCAP31/ATP6V0D1/ERP44/ATF4/HSPA5/LMNA/SEC31A/PDIA6/TARDBP/SEC61B/UFC1/NFE2L2/P4HB/TXNDC12/YIF1A	16
GO:0006913	BP	GO:0006913	nucleocytoplasmic transport	18/499	302/17913	0.0021138	0.0240452	0.0200314	HSPA9/CPSF6/APOD/EIF4A3/DHX9/LMNA/SNRPD1/SEC13/YWHAE/TARDBP/PTTG1IP/SNRPB/TXN/PHB2/SNRPG/NCBP2/SNRPE/SRSF6	18
GO:0006289	BP	GO:0006289	nucleotide-excision repair	9/499	102/17913	0.00217551	0.024681	0.0205611	DDB1/COPS6/COPS8/COPS7A/GPS1/CHD1L/POLR2J/POLR2F/POLR2B	9
GO:0007006	BP	GO:0007006	mitochondrial membrane organization	10/499	122/17913	0.00219096	0.02479	0.0206519	CHCHD3/HSPA4/IMMT/CNP/YWHAQ/YWHAE/YWHAG/SAMM50/TOMM22/SNCA	10
GO:0006188	BP	GO:0006188	IMP biosynthetic process	3/499	10/17913	0.00222789	0.0249418	0.0207784	ATIC/ADSL/PAICS	3
GO:0007084	BP	GO:0007084	mitotic nuclear envelope reassembly	3/499	10/17913	0.00222789	0.0249418	0.0207784	BANF1/LMNA/PPP2CA	3
GO:0046040	BP	GO:0046040	IMP metabolic process	3/499	10/17913	0.00222789	0.0249418	0.0207784	ATIC/ADSL/PAICS	3
GO:1904526	BP	GO:1904526	regulation of microtubule binding	3/499	10/17913	0.00222789	0.0249418	0.0207784	MAPRE1/HSF1/PPP2CA	3
GO:0007034	BP	GO:0007034	vacuolar transport	9/499	103/17913	0.0023265	0.0259772	0.021641	CHMP5/GRN/LAMP2/HGS/ARF1/TSG101/SORT1/SCARB2/RAB7A	9
GO:0043523	BP	GO:0043523	regulation of neuron apoptotic process	14/499	210/17913	0.00233867	0.0260445	0.021697	FIS1/ILK/GRN/ERBB3/HSP90AB1/CTNNB1/ATF4/NAE1/SRPK2/PPT1/PRNP/STXBP1/SIGMAR1/SNCA	14
GO:0072595	BP	GO:0072595	maintenance of protein localization in organelle	5/499	34/17913	0.00234658	0.0260642	0.0217134	ARL2/GPAA1/HSPA5/TXN/TSPO	5
GO:0006085	BP	GO:0006085	acetyl-CoA biosynthetic process	4/499	21/17913	0.00244258	0.0269192	0.0224257	DLD/ACLY/PDHA1/PDHB	4
GO:0042451	BP	GO:0042451	purine nucleoside biosynthetic process	4/499	21/17913	0.00244258	0.0269192	0.0224257	IMPDH2/AMD1/NME2/NME1	4
GO:0046129	BP	GO:0046129	purine ribonucleoside biosynthetic process	4/499	21/17913	0.00244258	0.0269192	0.0224257	IMPDH2/AMD1/NME2/NME1	4
GO:0010001	BP	GO:0010001	glial cell differentiation	14/499	212/17913	0.00255088	0.0280398	0.0233593	HDAC2/ILK/GRN/CNP/ERBB3/CTNNB1/GSN/RHEB/SERPINE2/SOX10/S100B/VIM/NCSTN/PLP1	14
GO:1903391	BP	GO:1903391	regulation of adherens junction organization	7/499	67/17913	0.00256468	0.0281187	0.0234249	APOD/ITGB1BP1/CLASP1/RAC1/PTK2/S100A10/RCC2	7
GO:0044272	BP	GO:0044272	sulfur compound biosynthetic process	13/499	190/17913	0.00263781	0.0288459	0.0240308	HSD17B12/DLD/ACLY/AMD1/MGST3/AKR1A1/PDHA1/PDHB/ST3GAL4/PPT1/NFE2L2/SLC35B2/SNCA	13
GO:0045740	BP	GO:0045740	positive regulation of DNA replication	5/499	35/17913	0.00267597	0.029188	0.0243158	CST3/CACYBP/DHX9/RAC1/STOML2	5
GO:0034446	BP	GO:0034446	substrate adhesion-dependent cell spreading	8/499	86/17913	0.00271764	0.0295666	0.0246312	ILK/ITGB1BP1/VAMP3/RAC1/PTK2/RAB1A/S100A10/RCC2	8
GO:0042063	BP	GO:0042063	gliogenesis	17/499	285/17913	0.0027534	0.029879	0.0248914	HEXB/HDAC2/ILK/GRN/CNP/ERBB3/CTNNB1/CERS2/GSN/RHEB/SERPINE2/SOX10/S100B/VIM/NCSTN/PLP1/TSPO	17
GO:0006643	BP	GO:0006643	membrane lipid metabolic process	13/499	191/17913	0.00276072	0.029882	0.024894	CTSA/HEXB/HEXA/ASAH1/GPAA1/CERS2/ST3GAL4/PPP2CA/SUMF2/PPT1/VAPA/PIGY/PYURF	13
GO:0051592	BP	GO:0051592	response to calcium ion	10/499	126/17913	0.00277651	0.0299764	0.0249726	CLIC4/ENTPD6/HSPA5/CACYBP/PDCD6/SEC31A/SLC25A13/NCSTN/PEF1/SPARC	10
GO:0032781	BP	GO:0032781	positive regulation of ATPase activity	6/499	51/17913	0.00282317	0.030399	0.0253246	ATP1B3/AHSA1/DNAJB6/DNAJA1/DHX9/PFN2	6
GO:0006354	BP	GO:0006354	DNA-templated transcription, elongation	9/499	106/17913	0.00282998	0.030399	0.0253246	ADRM1/ELP2/NELFE/POLR2J/POLR2F/SOX10/POLR2B/NELFCD/NCBP2	9
GO:0006623	BP	GO:0006623	protein targeting to vacuole	4/499	22/17913	0.00292041	0.0312733	0.026053	LAMP2/HGS/SCARB2/RAB7A	4
GO:0033865	BP	GO:0033865	nucleoside bisphosphate metabolic process	10/499	127/17913	0.00294086	0.0312733	0.026053	DBI/HSD17B12/DLD/ACLY/ACOT7/PDHA1/PDHB/PPT1/SLC35B2/SNCA	10
GO:0033875	BP	GO:0033875	ribonucleoside bisphosphate metabolic process	10/499	127/17913	0.00294086	0.0312733	0.026053	DBI/HSD17B12/DLD/ACLY/ACOT7/PDHA1/PDHB/PPT1/SLC35B2/SNCA	10
GO:0034032	BP	GO:0034032	purine nucleoside bisphosphate metabolic process	10/499	127/17913	0.00294086	0.0312733	0.026053	DBI/HSD17B12/DLD/ACLY/ACOT7/PDHA1/PDHB/PPT1/SLC35B2/SNCA	10
GO:0048511	BP	GO:0048511	rhythmic process	17/499	287/17913	0.0029583	0.0313019	0.0260768	DDB1/HNRNPR/HDAC2/AHCY/CST3/EGR1/IMPDH2/CBX3/ATF4/HSPA5/CDK4/DHX9/PRKDC/TARDBP/NAMPT/SFPQ/NDUFA9	17
GO:0090150	BP	GO:0090150	establishment of protein localization to membrane	17/499	287/17913	0.0029583	0.0313019	0.0260768	HSPA4/FIS1/MFF/HSPA5/ITGB1BP1/YWHAQ/VAMP3/YWHAE/SRP72/YWHAG/SAMM50/TOMM22/PRNP/SPTBN1/RAB34/SEC63/SEC61A1	17
GO:0046831	BP	GO:0046831	regulation of RNA export from nucleus	3/499	11/17913	0.00300034	0.0315892	0.0263162	CPSF6/DHX9/NCBP2	3
GO:1905214	BP	GO:1905214	regulation of RNA binding	3/499	11/17913	0.00300034	0.0315892	0.0263162	EIF4A3/EIF3C/EIF4G1	3
GO:0006353	BP	GO:0006353	DNA-templated transcription, termination	7/499	69/17913	0.00303422	0.031667	0.026381	DHX9/POLR2F/SNRPB/XRN2/SNRPG/NCBP2/SNRPE	7
GO:0009988	BP	GO:0009988	cell-cell recognition	7/499	69/17913	0.00303422	0.031667	0.026381	CCT8/CCT5/CCT7/CCT2/CCT4/ALDOA/TCP1	7
GO:0051973	BP	GO:0051973	positive regulation of telomerase activity	5/499	36/17913	0.00303759	0.031667	0.026381	CCT2/HSP90AB1/CCT4/CTNNB1/TCP1	5
GO:0070670	BP	GO:0070670	response to interleukin-4	5/499	36/17913	0.00303759	0.031667	0.026381	HSP90AB1/IMPDH2/HSPA5/CDK4/TUBA1B	5
GO:1901214	BP	GO:1901214	regulation of neuron death	18/499	313/17913	0.00310212	0.0322605	0.0268755	FIS1/HSF1/ILK/GRN/FBXO7/EGR1/ERBB3/HSP90AB1/CTNNB1/ATF4/NAE1/EIF4G1/SRPK2/PPT1/PRNP/STXBP1/SIGMAR1/SNCA	18
GO:1900407	BP	GO:1900407	regulation of cellular response to oxidative stress	8/499	88/17913	0.00313752	0.0325489	0.0271157	HSPB1/FBXO7/CTNNB1/ATF4/TXN/NFE2L2/SFPQ/P4HB	8
GO:0034249	BP	GO:0034249	negative regulation of cellular amide metabolic process	14/499	217/17913	0.00315159	0.0326151	0.0271708	CTSA/HNRNPR/LARP1/GAPDH/EIF6/EIF4A3/ATF4/EIF4EBP1/CAPRIN1/EIF4G1/YTHDF2/SYNCRIP/PRNP/SNCA	14
GO:0006664	BP	GO:0006664	glycolipid metabolic process	9/499	108/17913	0.00321089	0.033078	0.0275565	CTSA/HEXB/HEXA/ASAH1/GPAA1/ST3GAL4/SUMF2/PIGY/PYURF	9
GO:0097237	BP	GO:0097237	cellular response to toxic substance	15/499	241/17913	0.00321191	0.033078	0.0275565	APEX1/HDAC2/FIS1/HSF1/CST3/EGR1/MGST3/AKR1A1/PRDX3/PRDX5/TXN/NFE2L2/SIGMAR1/PRDX6/PRDX4	15
GO:0090114	BP	GO:0090114	COPII-coated vesicle budding	7/499	70/17913	0.00329231	0.0338239	0.0281778	CD59/PDCD6/SEC31A/SEC13/PEF1/RAB1A/VAPA	7
GO:1903509	BP	GO:1903509	liposaccharide metabolic process	9/499	109/17913	0.0034159	0.0350089	0.029165	CTSA/HEXB/HEXA/ASAH1/GPAA1/ST3GAL4/SUMF2/PIGY/PYURF	9
GO:0001919	BP	GO:0001919	regulation of receptor recycling	4/499	23/17913	0.00345839	0.0352739	0.0293858	CHMP5/ANXA2/VAMP3/SNCA	4
GO:0072666	BP	GO:0072666	establishment of protein localization to vacuole	4/499	23/17913	0.00345839	0.0352739	0.0293858	LAMP2/HGS/SCARB2/RAB7A	4
GO:0042594	BP	GO:0042594	response to starvation	12/499	174/17913	0.00355582	0.0360333	0.0300184	COMT/FADS1/LARP1/LAMP2/ATF4/EIF4EBP1/HSPA5/EIF2A/ADSL/SLC38A2/NFE2L2/WDR45B	12
GO:0033157	BP	GO:0033157	regulation of intracellular protein transport	14/499	220/17913	0.00356449	0.0360333	0.0300184	B3GAT3/BCAP31/FIS1/MFF/ARIH2/APOD/ITGB1BP1/YWHAE/UBL5/TARDBP/PRNP/TXN/NPEPPS/TM9SF4	14
GO:0000245	BP	GO:0000245	spliceosomal complex assembly	7/499	71/17913	0.00356681	0.0360333	0.0300184	DDX1/SNRPD1/SRPK2/PRPF6/SNRPG/SNRPE/SRSF6	7
GO:1903747	BP	GO:1903747	regulation of establishment of protein localization to mitochondrion	7/499	71/17913	0.00356681	0.0360333	0.0300184	ARIH2/DNAJA1/YWHAQ/YWHAE/UBL5/YWHAG/NPEPPS	7
GO:0051098	BP	GO:0051098	regulation of binding	20/499	368/17913	0.00358536	0.0361346	0.0301028	FLOT1/MAPRE1/HDAC2/FKBP1A/HSF1/FAM192A/HSP90AB1/CTNNB1/EIF4A3/HSPA5/EIF3C/ITGB1BP1/DHX9/EIF4G1/ANXA2/PPP2CA/NME1/TXN/SRI/S100A10	20
GO:0030901	BP	GO:0030901	midbrain development	8/499	90/17913	0.00360618	0.0361726	0.0301345	CNP/CTNNB1/HSPA5/DYNLL1/YWHAQ/YWHAE/NDUFS3/PLP1	8
GO:1901888	BP	GO:1901888	regulation of cell junction assembly	8/499	90/17913	0.00360618	0.0361726	0.0301345	FLOT1/APOD/ITGB1BP1/CLASP1/RAC1/PTK2/S100A10/RCC2	8
GO:0043462	BP	GO:0043462	regulation of ATPase activity	7/499	72/17913	0.00385838	0.0383553	0.0319529	ATP1B3/AHSA1/CNN3/DNAJB6/DNAJA1/DHX9/PFN2	7
GO:0051651	BP	GO:0051651	maintenance of location in cell	7/499	72/17913	0.00385838	0.0383553	0.0319529	ARL2/GPAA1/HSPA5/GSN/TXN/SRI/TSPO	7
GO:0000041	BP	GO:0000041	transition metal ion transport	8/499	91/17913	0.00385994	0.0383553	0.0319529	ATP6V1E1/ATP6V0D1/ATP6V1B2/ATP6AP1/ATP6V1F/ATP6V0B/SLC39A1/SLC39A6	8
GO:1901655	BP	GO:1901655	cellular response to ketone	8/499	91/17913	0.00385994	0.0383553	0.0319529	AKR1B1/LARP1/CBX3/EIF4EBP1/CDK4/GNB1/SOX10/RWDD1	8
GO:0001765	BP	GO:0001765	membrane raft assembly	3/499	12/17913	0.00391829	0.0386635	0.0322096	FLOT1/ANXA2/S100A10	3
GO:0090110	BP	GO:0090110	cargo loading into COPII-coated vesicle	3/499	12/17913	0.00391829	0.0386635	0.0322096	SEC31A/SEC13/RAB1A	3
GO:0090151	BP	GO:0090151	establishment of protein localization to mitochondrial membrane	3/499	12/17913	0.00391829	0.0386635	0.0322096	HSPA4/SAMM50/TOMM22	3
GO:0036003	BP	GO:0036003	positive regulation of transcription from RNA polymerase II promoter in response to stress	4/499	24/17913	0.00405994	0.0399682	0.0332965	HSF1/ATF4/HSPA5/NFE2L2	4
GO:0000422	BP	GO:0000422	autophagy of mitochondrion	6/499	55/17913	0.00413994	0.0404742	0.033718	CTTN/FIS1/FBXO7/VDAC1/SQSTM1/TSPO	6
GO:0031102	BP	GO:0031102	neuron projection regeneration	6/499	55/17913	0.00413994	0.0404742	0.033718	GRN/APOD/CTNNA1/CERS2/PTPRS/TSPO	6
GO:0061726	BP	GO:0061726	mitochondrion disassembly	6/499	55/17913	0.00413994	0.0404742	0.033718	CTTN/FIS1/FBXO7/VDAC1/SQSTM1/TSPO	6
GO:0007032	BP	GO:0007032	endosome organization	7/499	73/17913	0.00416769	0.0406517	0.0338659	CHMP5/HGS/TSG101/VTA1/SCARB2/SQSTM1/RAB7A	7
GO:0071375	BP	GO:0071375	cellular response to peptide hormone stimulus	17/499	297/17913	0.00418216	0.0406993	0.0339056	APEX1/ATP6V1E1/HSF1/ATP6V0D1/ATP6V1B2/ATP6AP1/ATP6V1F/EIF4EBP1/ADIPOR1/CDK4/ATP6V0B/PRKDC/YWHAG/NR4A1/PTK2/NFE2L2/RAB13	17
GO:0032386	BP	GO:0032386	regulation of intracellular transport	21/499	400/17913	0.00429192	0.0416719	0.0347158	B3GAT3/BCAP31/FIS1/MFF/ARIH2/CPSF6/APOD/ITGB1BP1/DHX9/ANXA2/ARF1/YWHAE/UBL5/TARDBP/PRNP/TXN/STXBP1/NPEPPS/TM9SF4/NCBP2/PFN2	21
GO:1901216	BP	GO:1901216	positive regulation of neuron death	8/499	93/17913	0.00440865	0.0427075	0.0355785	FIS1/GRN/EGR1/CTNNB1/ATF4/SRPK2/PRNP/SNCA	8
GO:0006826	BP	GO:0006826	iron ion transport	6/499	56/17913	0.00453009	0.0436844	0.0363924	ATP6V1E1/ATP6V0D1/ATP6V1B2/ATP6AP1/ATP6V1F/ATP6V0B	6
GO:1903202	BP	GO:1903202	negative regulation of oxidative stress-induced cell death	6/499	56/17913	0.00453009	0.0436844	0.0363924	HSPB1/FBXO7/CTNNB1/ATF4/TXN/NFE2L2	6
GO:0032271	BP	GO:0032271	regulation of protein polymerization	12/499	180/17913	0.0046645	0.0448373	0.0373528	MAPRE1/CTTN/ARL2/DRG1/GSN/CLASP1/ARF1/RAC1/SPTBN1/WASL/PFN2/SNCA	12
GO:0051222	BP	GO:0051222	positive regulation of protein transport	21/499	403/17913	0.00467077	0.0448373	0.0373528	B3GAT3/MIF/BCAP31/FIS1/MFF/ARIH2/GAPDH/ITGB1BP1/DHX9/ARF1/TSG101/YWHAE/UBL5/RAC1/TARDBP/PRNP/SPTBN1/SRI/NPEPPS/TM9SF4/PSMD9	21
GO:0006851	BP	GO:0006851	mitochondrial calcium ion transmembrane transport	4/499	25/17913	0.0047284	0.045288	0.0377283	VDAC1/PHB2/STOML2/PHB	4
GO:0033574	BP	GO:0033574	response to testosterone	5/499	40/17913	0.00484093	0.0461695	0.0384627	HSF1/CDK4/RWDD1/NME1/TSPO	5
GO:0048194	BP	GO:0048194	Golgi vesicle budding	7/499	75/17913	0.0048422	0.0461695	0.0384627	CD59/PDCD6/SEC31A/SEC13/PEF1/RAB1A/VAPA	7
GO:0034330	BP	GO:0034330	cell junction organization	16/499	277/17913	0.00492807	0.0466291	0.0388456	FLOT1/CTNND1/CTTN/ARL2/ILK/APOD/CTNNA1/CTNNB1/ITGB1BP1/CLASP1/RAC1/VMP1/PTK2/RAB13/S100A10/RCC2	16
GO:0032507	BP	GO:0032507	maintenance of protein location in cell	6/499	57/17913	0.00494665	0.0466291	0.0388456	ARL2/GPAA1/HSPA5/GSN/TXN/TSPO	6
GO:0043525	BP	GO:0043525	positive regulation of neuron apoptotic process	6/499	57/17913	0.00494665	0.0466291	0.0388456	FIS1/GRN/CTNNB1/ATF4/SRPK2/PRNP	6
GO:1900408	BP	GO:1900408	negative regulation of cellular response to oxidative stress	6/499	57/17913	0.00494665	0.0466291	0.0388456	HSPB1/FBXO7/CTNNB1/ATF4/TXN/NFE2L2	6
GO:1903749	BP	GO:1903749	positive regulation of establishment of protein localization to mitochondrion	6/499	57/17913	0.00494665	0.0466291	0.0388456	ARIH2/YWHAQ/YWHAE/UBL5/YWHAG/NPEPPS	6
GO:0010642	BP	GO:0010642	negative regulation of platelet-derived growth factor receptor signaling pathway	3/499	13/17913	0.00498931	0.0466291	0.0388456	APOD/HGS/SNCA	3
GO:0032239	BP	GO:0032239	regulation of nucleobase-containing compound transport	3/499	13/17913	0.00498931	0.0466291	0.0388456	CPSF6/DHX9/NCBP2	3
GO:1901070	BP	GO:1901070	guanosine-containing compound biosynthetic process	3/499	13/17913	0.00498931	0.0466291	0.0388456	IMPDH2/NME2/NME1	3
GO:2001044	BP	GO:2001044	regulation of integrin-mediated signaling pathway	3/499	13/17913	0.00498931	0.0466291	0.0388456	CD63/CTNNA1/ITGB1BP1	3
GO:0007044	BP	GO:0007044	cell-substrate junction assembly	8/499	96/17913	0.0053418	0.0497045	0.0414076	CTTN/APOD/ITGB1BP1/CLASP1/RAC1/PTK2/S100A10/RCC2	8
GO:0097327	BP	GO:0097327	response to antineoplastic agent	8/499	96/17913	0.0053418	0.0497045	0.0414076	HSF1/LARP1/EGR1/CBX3/CTNNA1/CTNNB1/EIF4EBP1/CDK4	8
GO:0042470	CC	GO:0042470	melanosome	29/515	105/18678	2.53e-21	7e-19	4.81e-19	FLOT1/AHCY/CD63/ATP1B3/CNP/BSG/ATP6V1B2/HSP90AB1/CALU/CCT4/ITGB1/CANX/HSPA5/ATP1A1/ANXA2/YWHAE/RAB2A/PDIA6/RAC1/SLC3A2/SYPL1/NCSTN/PDIA4/SND1/RAB1A/PRDX1/P4HB/RPN1/RAB7A	29
GO:0048770	CC	GO:0048770	pigment granule	29/515	105/18678	2.53e-21	7e-19	4.81e-19	FLOT1/AHCY/CD63/ATP1B3/CNP/BSG/ATP6V1B2/HSP90AB1/CALU/CCT4/ITGB1/CANX/HSPA5/ATP1A1/ANXA2/YWHAE/RAB2A/PDIA6/RAC1/SLC3A2/SYPL1/NCSTN/PDIA4/SND1/RAB1A/PRDX1/P4HB/RPN1/RAB7A	29
GO:0000502	CC	GO:0000502	proteasome complex	23/515	61/18678	1.18e-20	2.18e-18	1.5e-18	HSPB1/ADRM1/PSMC2/PSMD13/PSMB5/PSMD8/TXNL1/PSMD14/PSMA2/PSMD11/PSMB1/PSMD6/PSMA7/PSMB6/PSMA1/PSMA5/PSMD3/PSMD1/PSMD4/PSMB4/PSME3/PSMD2/PSMD9	23
GO:1905369	CC	GO:1905369	endopeptidase complex	23/515	62/18678	1.83e-20	2.3e-18	1.58e-18	HSPB1/ADRM1/PSMC2/PSMD13/PSMB5/PSMD8/TXNL1/PSMD14/PSMA2/PSMD11/PSMB1/PSMD6/PSMA7/PSMB6/PSMA1/PSMA5/PSMD3/PSMD1/PSMD4/PSMB4/PSME3/PSMD2/PSMD9	23
GO:0019866	CC	GO:0019866	organelle inner membrane	57/515	489/18678	2.08e-20	2.3e-18	1.58e-18	COX8A/CHCHD3/MRPS33/HSPD1/COX7A2L/AURKAIP1/MPV17/COX7A2/MRPL20/HADHB/MRPL3/MRPS7/MRPS34/IMMT/MRPS24/MRPS25/CNP/COX5B/MRPL51/LRPPRC/MRPS23/MTCH2/CBX3/CYC1/MRPS21/MTCH1/COX7B/MRPL24/UQCRC1/NDUFA6/SLC25A13/TMEM14C/NDUFC2/NDUFB2/SLC25A39/NDUFS5/NDUFA8/NDUFA4/NDUFA1/NDUFB7/PHB2/NDUFAB1/NDUFS3/NDUFS2/SDHC/NDUFV2/NDUFA10/UQCRC2/NDUFA5/NDUFB9/SIGMAR1/NDUFA9/SNCA/STOML2/PHB/UQCRH/SDHB	57
GO:0005743	CC	GO:0005743	mitochondrial inner membrane	54/515	445/18678	3.52e-20	2.86e-18	1.97e-18	COX8A/CHCHD3/MRPS33/HSPD1/COX7A2L/AURKAIP1/MPV17/COX7A2/MRPL20/HADHB/MRPL3/MRPS7/MRPS34/IMMT/MRPS24/MRPS25/CNP/COX5B/MRPL51/MRPS23/MTCH2/CYC1/MRPS21/MTCH1/COX7B/MRPL24/UQCRC1/NDUFA6/SLC25A13/TMEM14C/NDUFC2/NDUFB2/SLC25A39/NDUFS5/NDUFA8/NDUFA4/NDUFA1/NDUFB7/PHB2/NDUFAB1/NDUFS3/NDUFS2/SDHC/NDUFV2/NDUFA10/UQCRC2/NDUFA5/NDUFB9/NDUFA9/SNCA/STOML2/PHB/UQCRH/SDHB	54
GO:0005746	CC	GO:0005746	mitochondrial respiratory chain	25/515	79/18678	3.62e-20	2.86e-18	1.97e-18	COX7A2L/COX7A2/COX7B/UQCRC1/NDUFA6/NDUFC2/NDUFB2/NDUFS5/NDUFA8/NDUFA4/NDUFA1/NDUFB7/NDUFAB1/NDUFS3/NDUFS2/SDHC/NDUFV2/NDUFA10/UQCRC2/NDUFA5/NDUFB9/NDUFA9/SNCA/UQCRH/SDHB	25
GO:0044455	CC	GO:0044455	mitochondrial membrane part	36/515	199/18678	1.8e-19	1.24e-17	8.53e-18	CHCHD3/COX7A2L/FIS1/COX7A2/MFF/IMMT/COX7B/UQCRC1/NDUFA6/SOX10/NDUFC2/NDUFB2/NDUFS5/SAMM50/NDUFA8/NDUFA4/TOMM22/NDUFA1/NDUFB7/NDUFAB1/NDUFS3/NDUFS2/SDHC/NDUFV2/NDUFA10/UQCRC2/NDUFA5/NDUFB9/TOMM20/NDUFA9/SNCA/PHB/UQCRH/SDHB/TOMM5/TOMM6	36
GO:1990204	CC	GO:1990204	oxidoreductase complex	26/515	93/18678	2.15e-19	1.32e-17	9.08e-18	DLD/GCSH/UQCRC1/PDHA1/NDUFA6/PDHB/NDUFC2/NDUFB2/NDUFS5/NDUFA8/NDUFA4/NDUFA1/NDUFB7/NDUFAB1/NDUFS3/NDUFS2/SDHC/NDUFV2/NDUFA10/UQCRC2/NDUFA5/NDUFB9/P4HB/NDUFA9/SNCA/SDHB	26
GO:0070469	CC	GO:0070469	respiratory chain	25/515	88/18678	6.95e-19	3.6e-17	2.48e-17	COX7A2L/COX7A2/COX7B/UQCRC1/NDUFA6/NDUFC2/NDUFB2/NDUFS5/NDUFA8/NDUFA4/NDUFA1/NDUFB7/NDUFAB1/NDUFS3/NDUFS2/SDHC/NDUFV2/NDUFA10/UQCRC2/NDUFA5/NDUFB9/NDUFA9/SNCA/UQCRH/SDHB	25
GO:0098798	CC	GO:0098798	mitochondrial protein complex	38/515	233/18678	7.17e-19	3.6e-17	2.48e-17	CHCHD3/MRPS33/MRPL20/MRPL3/MRPS7/MRPS34/IMMT/MRPS24/MRPL51/MRPS21/MRPL24/UQCRC1/NDUFA6/VDAC1/NDUFC2/NDUFB2/NDUFS5/SAMM50/NDUFA8/NDUFA4/TOMM22/NDUFA1/NDUFB7/NDUFAB1/NDUFS3/NDUFS2/SDHC/NDUFV2/NDUFA10/UQCRC2/NDUFA5/NDUFB9/TOMM20/NDUFA9/SNCA/SDHB/TOMM5/TOMM6	38
GO:1905368	CC	GO:1905368	peptidase complex	23/515	72/18678	9.24e-19	4.26e-17	2.93e-17	HSPB1/ADRM1/PSMC2/PSMD13/PSMB5/PSMD8/TXNL1/PSMD14/PSMA2/PSMD11/PSMB1/PSMD6/PSMA7/PSMB6/PSMA1/PSMA5/PSMD3/PSMD1/PSMD4/PSMB4/PSME3/PSMD2/PSMD9	23
GO:0098803	CC	GO:0098803	respiratory chain complex	21/515	70/18678	1.31e-16	5.56e-15	3.82e-15	UQCRC1/NDUFA6/NDUFC2/NDUFB2/NDUFS5/NDUFA8/NDUFA4/NDUFA1/NDUFB7/NDUFAB1/NDUFS3/NDUFS2/SDHC/NDUFV2/NDUFA10/UQCRC2/NDUFA5/NDUFB9/NDUFA9/SNCA/SDHB	21
GO:0034774	CC	GO:0034774	secretory granule lumen	39/515	321/18678	7.09e-15	2.8e-13	1.92e-13	CTSA/MIF/HEXB/MAGED2/GRN/FUCA2/CCT8/ACLY/ERP44/CCT2/HSP90AB1/IMPDH2/ILF2/GDI2/LGALS3BP/GSN/ALDOA/ANXA2/PYGB/PSMC2/PSMD13/PSMD14/PSMA2/PSMD11/NME2/PSMB1/PSMD6/NPC2/TUBB4B/VAT1/SPARC/PSMA5/PSMD3/PRDX6/PSMD1/PRDX4/QSOX1/S100A11/PSMD2	39
GO:0060205	CC	GO:0060205	cytoplasmic vesicle lumen	40/515	338/18678	7.72e-15	2.85e-13	1.96e-13	CTSA/MIF/HSPH1/HEXB/MAGED2/GRN/FUCA2/CCT8/ACLY/ERP44/CCT2/HSP90AB1/IMPDH2/ILF2/GDI2/LGALS3BP/GSN/ALDOA/ANXA2/PYGB/PSMC2/PSMD13/PSMD14/PSMA2/PSMD11/NME2/PSMB1/PSMD6/NPC2/TUBB4B/VAT1/SPARC/PSMA5/PSMD3/PRDX6/PSMD1/PRDX4/QSOX1/S100A11/PSMD2	40
GO:0031983	CC	GO:0031983	vesicle lumen	40/515	339/18678	8.53e-15	2.93e-13	2.01e-13	CTSA/MIF/HSPH1/HEXB/MAGED2/GRN/FUCA2/CCT8/ACLY/ERP44/CCT2/HSP90AB1/IMPDH2/ILF2/GDI2/LGALS3BP/GSN/ALDOA/ANXA2/PYGB/PSMC2/PSMD13/PSMD14/PSMA2/PSMD11/NME2/PSMB1/PSMD6/NPC2/TUBB4B/VAT1/SPARC/PSMA5/PSMD3/PRDX6/PSMD1/PRDX4/QSOX1/S100A11/PSMD2	40
GO:0005747	CC	GO:0005747	mitochondrial respiratory chain complex I	17/515	50/18678	1.01e-14	2.93e-13	2.01e-13	NDUFA6/NDUFC2/NDUFB2/NDUFS5/NDUFA8/NDUFA4/NDUFA1/NDUFB7/NDUFAB1/NDUFS3/NDUFS2/NDUFV2/NDUFA10/NDUFA5/NDUFB9/NDUFA9/SNCA	17
GO:0030964	CC	GO:0030964	NADH dehydrogenase complex	17/515	50/18678	1.01e-14	2.93e-13	2.01e-13	NDUFA6/NDUFC2/NDUFB2/NDUFS5/NDUFA8/NDUFA4/NDUFA1/NDUFB7/NDUFAB1/NDUFS3/NDUFS2/NDUFV2/NDUFA10/NDUFA5/NDUFB9/NDUFA9/SNCA	17
GO:0045271	CC	GO:0045271	respiratory chain complex I	17/515	50/18678	1.01e-14	2.93e-13	2.01e-13	NDUFA6/NDUFC2/NDUFB2/NDUFS5/NDUFA8/NDUFA4/NDUFA1/NDUFB7/NDUFAB1/NDUFS3/NDUFS2/NDUFV2/NDUFA10/NDUFA5/NDUFB9/NDUFA9/SNCA	17
GO:0098800	CC	GO:0098800	inner mitochondrial membrane protein complex	23/515	115/18678	7.18e-14	1.99e-12	1.36e-12	CHCHD3/IMMT/UQCRC1/NDUFA6/NDUFC2/NDUFB2/NDUFS5/NDUFA8/NDUFA4/NDUFA1/NDUFB7/NDUFAB1/NDUFS3/NDUFS2/SDHC/NDUFV2/NDUFA10/UQCRC2/NDUFA5/NDUFB9/NDUFA9/SNCA/SDHB	23
GO:0022624	CC	GO:0022624	proteasome accessory complex	12/515	23/18678	1.75e-13	4.6e-12	3.16e-12	PSMC2/PSMD13/PSMD8/PSMD14/PSMD11/PSMD6/PSMD3/PSMD1/PSMD4/PSME3/PSMD2/PSMD9	12
GO:1904813	CC	GO:1904813	ficolin-1-rich granule lumen	23/515	124/18678	3.88e-13	9.74e-12	6.69e-12	MIF/ASAH1/CST3/CCT8/ACLY/HSP90AB1/IMPDH2/ILF2/APEH/GSN/ALDOA/PSMC2/PSMD13/PSMD14/PSMA2/PSMD11/NME2/PSMB1/PSMD6/PSMA5/PSMD3/PRDX4/PSMD2	23
GO:0101002	CC	GO:0101002	ficolin-1-rich granule	27/515	185/18678	1.43e-12	3.43e-11	2.36e-11	MIF/ASAH1/ATP6AP2/CST3/CCT8/ACLY/LAMP2/HSP90AB1/IMPDH2/ILF2/APEH/GSN/DYNLL1/ALDOA/PSMC2/PSMD13/RAC1/PSMD14/PSMA2/PSMD11/NME2/PSMB1/PSMD6/PSMA5/PSMD3/PRDX4/PSMD2	27
GO:0005766	CC	GO:0005766	primary lysosome	22/515	155/18678	3e-10	6.63e-09	4.56e-09	CTSA/HEXB/HEXA/GRN/FUCA2/CCT8/CD63/DDOST/ACLY/LAMP2/CCT2/GDI2/ANXA2/PYGB/NDUFC2/NPC2/NCSTN/TUBB4B/VAT1/VAPA/PRDX6/PSMD1	22
GO:0042582	CC	GO:0042582	azurophil granule	22/515	155/18678	3e-10	6.63e-09	4.56e-09	CTSA/HEXB/HEXA/GRN/FUCA2/CCT8/CD63/DDOST/ACLY/LAMP2/CCT2/GDI2/ANXA2/PYGB/NDUFC2/NPC2/NCSTN/TUBB4B/VAT1/VAPA/PRDX6/PSMD1	22
GO:0005774	CC	GO:0005774	vacuolar membrane	35/515	382/18678	5.47e-10	1.16e-08	8e-09	CTSA/FLOT1/IFITM3/ATP6V1E1/LAMTOR4/AP1S2/LAPTM4A/GRN/CD63/ATP6V0D1/DDOST/ATP6V1B2/LAMP2/HSP90AB1/ATP6V1F/CLTA/LAMTOR5/ATP6V0B/GNB1/ANXA2/RHEB/SEC13/TMBIM1/RAB2A/NDUFC2/RPN2/VMP1/NCSTN/TMEM9/SORT1/VAPA/TPCN1/SCARB2/RAB14/RAB7A	35
GO:0101031	CC	GO:0101031	chaperone complex	9/515	19/18678	6.21e-10	1.27e-08	8.74e-09	CCT6A/CCT8/CCT5/CCT7/CCT2/HSP90AB1/CCT4/STIP1/TCP1	9
GO:0005765	CC	GO:0005765	lysosomal membrane	31/515	344/18678	8.03e-09	1.53e-07	1.05e-07	CTSA/FLOT1/IFITM3/ATP6V1E1/LAMTOR4/AP1S2/LAPTM4A/GRN/CD63/ATP6V0D1/DDOST/ATP6V1B2/LAMP2/HSP90AB1/CLTA/LAMTOR5/GNB1/ANXA2/RHEB/SEC13/TMBIM1/RAB2A/NDUFC2/NCSTN/TMEM9/SORT1/VAPA/TPCN1/SCARB2/RAB14/RAB7A	31
GO:0098852	CC	GO:0098852	lytic vacuole membrane	31/515	344/18678	8.03e-09	1.53e-07	1.05e-07	CTSA/FLOT1/IFITM3/ATP6V1E1/LAMTOR4/AP1S2/LAPTM4A/GRN/CD63/ATP6V0D1/DDOST/ATP6V1B2/LAMP2/HSP90AB1/CLTA/LAMTOR5/GNB1/ANXA2/RHEB/SEC13/TMBIM1/RAB2A/NDUFC2/NCSTN/TMEM9/SORT1/VAPA/TPCN1/SCARB2/RAB14/RAB7A	31
GO:0005775	CC	GO:0005775	vacuolar lumen	21/515	171/18678	1.09e-08	2.01e-07	1.38e-07	CTSA/CHID1/HEXB/HEXA/ASAH1/GRN/FUCA2/CCT8/ACLY/LAMP2/CCT2/GDI2/ANXA2/PYGB/PPT1/NPC2/TUBB4B/VAT1/PRDX6/PSMD1/SCARB2	21
GO:0035578	CC	GO:0035578	azurophil granule lumen	15/515	91/18678	2.64e-08	4.71e-07	3.24e-07	CTSA/HEXB/GRN/FUCA2/CCT8/ACLY/CCT2/GDI2/ANXA2/PYGB/NPC2/TUBB4B/VAT1/PRDX6/PSMD1	15
GO:0005839	CC	GO:0005839	proteasome core complex	8/515	20/18678	2.98e-08	5.15e-07	3.54e-07	PSMB5/PSMA2/PSMB1/PSMA7/PSMB6/PSMA1/PSMA5/PSMB4	8
GO:0005838	CC	GO:0005838	proteasome regulatory particle	6/515	10/18678	8.16e-08	1.37e-06	9.4e-07	PSMD13/PSMD8/PSMD14/PSMD1/PSMD2/PSMD9	6
GO:0005793	CC	GO:0005793	endoplasmic reticulum-Golgi intermediate compartment	16/515	115/18678	1.07e-07	1.7e-06	1.17e-06	ERGIC3/BCAP31/ERGIC2/ERP44/ATP6AP1/CD59/HSPA5/CNIH4/TMED3/RER1/RAB2A/PDIA6/VMP1/P4HB/SERPINH1/YIF1A	16
GO:0005759	CC	GO:0005759	mitochondrial matrix	34/515	448/18678	1.08e-07	1.7e-06	1.17e-06	MRPS33/MPG/HSPD1/MDH2/ARL2/MRPL20/HADHB/MRPL3/DLD/MRPS7/MRPS34/MRPS24/ACO2/MRPL51/HSPA9/LRPPRC/MRPS21/GCSH/MRPL24/SSBP1/PDHA1/PDHB/VDAC1/PRDX3/TXN2/PRDX5/TUFM/NDUFAB1/NDUFS3/SUCLG1/NDUFS2/NDUFA10/NDUFA9/SNCA	34
GO:0005925	CC	GO:0005925	focal adhesion	31/515	397/18678	2.13e-07	3.26e-06	2.24e-06	FLOT1/MAPRE1/DST/CTTN/HSPB1/ARL2/ILK/ANXA5/BSG/HSPA9/CNN3/CSRP1/CTNNA1/ITGB1/CD59/CTNNB1/GDI2/HSPA5/GSN/CLASP1/ARF1/YWHAQ/YWHAE/RAC1/YWHAG/VIM/NCSTN/PTK2/P4HB/SCARB2/PPFIBP1	31
GO:0005924	CC	GO:0005924	cell-substrate adherens junction	31/515	399/18678	2.37e-07	3.55e-06	2.44e-06	FLOT1/MAPRE1/DST/CTTN/HSPB1/ARL2/ILK/ANXA5/BSG/HSPA9/CNN3/CSRP1/CTNNA1/ITGB1/CD59/CTNNB1/GDI2/HSPA5/GSN/CLASP1/ARF1/YWHAQ/YWHAE/RAC1/YWHAG/VIM/NCSTN/PTK2/P4HB/SCARB2/PPFIBP1	31
GO:0030055	CC	GO:0030055	cell-substrate junction	31/515	404/18678	3.12e-07	4.54e-06	3.12e-06	FLOT1/MAPRE1/DST/CTTN/HSPB1/ARL2/ILK/ANXA5/BSG/HSPA9/CNN3/CSRP1/CTNNA1/ITGB1/CD59/CTNNB1/GDI2/HSPA5/GSN/CLASP1/ARF1/YWHAQ/YWHAE/RAC1/YWHAG/VIM/NCSTN/PTK2/P4HB/SCARB2/PPFIBP1	31
GO:0008180	CC	GO:0008180	COP9 signalosome	9/515	35/18678	3.2e-07	4.54e-06	3.12e-06	FLOT1/COPS6/COPS8/COPS7A/HSP90AB1/HSPA5/DYNLL1/GPS1/STOML2	9
GO:0031968	CC	GO:0031968	organelle outer membrane	20/515	191/18678	3.47e-07	4.8e-06	3.3e-06	FIS1/MFF/HADHB/CNP/LRPPRC/SOX10/VDAC1/STARD7/SAMM50/NME1/TOMM22/VAT1/PHB2/SIGMAR1/TOMM20/SNCA/PHB/TSPO/TOMM5/TOMM6	20
GO:0019867	CC	GO:0019867	outer membrane	20/515	193/18678	4.11e-07	5.55e-06	3.81e-06	FIS1/MFF/HADHB/CNP/LRPPRC/SOX10/VDAC1/STARD7/SAMM50/NME1/TOMM22/VAT1/PHB2/SIGMAR1/TOMM20/SNCA/PHB/TSPO/TOMM5/TOMM6	20
GO:0005770	CC	GO:0005770	late endosome	22/515	240/18678	9.1e-07	1.2e-05	8.23e-06	CHID1/IFITM3/LAMTOR4/LAPTM4A/CST3/GRN/CD63/LAMP2/HGS/LAMTOR5/DYNC1LI2/ANXA2/ARF1/TSG101/TMEM230/TMEM9/OSBPL9/SCARB2/SQSTM1/RAB14/SDF4/RAB7A	22
GO:0005741	CC	GO:0005741	mitochondrial outer membrane	18/515	168/18678	9.55e-07	1.23e-05	8.44e-06	FIS1/MFF/HADHB/CNP/SOX10/VDAC1/STARD7/SAMM50/NME1/TOMM22/VAT1/PHB2/TOMM20/SNCA/PHB/TSPO/TOMM5/TOMM6	18
GO:0005912	CC	GO:0005912	adherens junction	34/515	496/18678	1.14e-06	1.43e-05	9.84e-06	FLOT1/MAPRE1/CTNND1/DST/CTTN/HSPB1/ARL2/ILK/ANXA5/BSG/HSPA9/CNN3/CSRP1/CTNNA1/ITGB1/CD59/CTNNB1/GDI2/HSPA5/GSN/CLASP1/ANXA2/ARF1/YWHAQ/YWHAE/RAC1/YWHAG/VIM/NCSTN/PTK2/P4HB/SCARB2/S100A11/PPFIBP1	34
GO:0005684	CC	GO:0005684	U2-type spliceosomal complex	11/515	76/18678	7.14e-06	8.71e-05	5.98e-05	EFTUD2/BUD31/EIF4A3/SNRPD1/SNRPB2/SNRPC/PRPF6/SNRPB/SF3B5/SNRPG/SNRPE	11
GO:0005874	CC	GO:0005874	microtubule	26/515	357/18678	7.24e-06	8.71e-05	5.98e-05	MAPRE1/DST/HSPH1/CCT6A/CCT8/DYNLRB1/CCT5/CCT7/LRPPRC/CCT2/CCT4/DYNC1I2/DCTN3/CEP170/DYNC1LI2/DYNLL1/CLASP1/TCP1/TUBB2A/NUDC/TUBB4B/TUBA1A/TUBA1B/NEK6/TBCA/RCC2	26
GO:0071007	CC	GO:0071007	U2-type catalytic step 2 spliceosome	7/515	30/18678	1.36e-05	0.000160572	0.000110339	EFTUD2/BUD31/SNRPD1/SNRPB2/SNRPB/SNRPG/SNRPE	7
GO:0071013	CC	GO:0071013	catalytic step 2 spliceosome	11/515	82/18678	1.5e-05	0.00017326	0.000119058	HNRNPR/EFTUD2/BUD31/EIF4A3/SNRPD1/SNRPB2/SYNCRIP/PRPF6/SNRPB/SNRPG/SNRPE	11
GO:0005840	CC	GO:0005840	ribosome	20/515	252/18678	2.43e-05	0.000273904	0.000188216	APEX1/MRPS33/AURKAIP1/MRPL20/MRPL3/MRPS7/MRPS34/MRPS24/LARP1/MRPS25/MRPL51/APOD/MRPS23/MRPS21/CANX/DHX9/EIF4G1/MRPL24/NDUFAB1/SNCA	20
GO:0098799	CC	GO:0098799	outer mitochondrial membrane protein complex	5/515	14/18678	2.55e-05	0.000280368	0.000192658	SAMM50/TOMM22/TOMM20/TOMM5/TOMM6	5
GO:0031252	CC	GO:0031252	cell leading edge	26/515	384/18678	2.59e-05	0.000280368	0.000192658	FLOT1/CTNND1/DST/CTTN/ILK/ARF4/ATP6V1B2/CTNNA1/ITGB1/CTNNB1/ATF4/ITGB1BP1/GSN/ANXA2/ARF1/RAC1/S100B/NME2/NME1/VIM/PTK2/SPTBN1/WASL/RAB13/SLC39A6/S100A11	26
GO:0005681	CC	GO:0005681	spliceosomal complex	15/515	160/18678	3.78e-05	0.000401922	0.000276185	HNRNPR/EFTUD2/BUD31/EIF4A3/IVNS1ABP/SNRPD1/RHEB/SNRPB2/SNRPC/SYNCRIP/PRPF6/SNRPB/SF3B5/SNRPG/SNRPE	15
GO:0010008	CC	GO:0010008	endosome membrane	29/515	464/18678	3.93e-05	0.000410037	0.000281761	CHMP5/IFITM3/LAMTOR4/LAPTM4A/CD63/ATP6V0D1/LAMP2/ATP6AP1/CLTA/HGS/LAMTOR5/ATP6V0B/ANXA2/TSG101/VAMP3/PLEKHB2/TMBIM1/RAC1/VTA1/NCSTN/TMEM9/RAB13/SORT1/OSBPL9/TPCN1/SCARB2/RAB14/RAB7A/RCC2	29
GO:0030133	CC	GO:0030133	transport vesicle	24/515	349/18678	4.11e-05	0.000420836	0.000289182	KDELR2/MFF/ATP6V0D1/COPA/COPB2/CD59/CLTA/TMED3/TMEM230/PDCD6/VAMP3/SEC31A/SEC13/VDAC1/SYPL1/PPT1/YIPF3/NCSTN/PEF1/PTPRS/RAB1A/SORT1/RAB14/SNCA	24
GO:0030120	CC	GO:0030120	vesicle coat	8/515	48/18678	4.52e-05	0.000435615	0.000299338	COPA/COPB2/CLTA/TMED3/PDCD6/SEC31A/SEC13/PEF1	8
GO:0071005	CC	GO:0071005	U2-type precatalytic spliceosome	8/515	48/18678	4.52e-05	0.000435615	0.000299338	EFTUD2/SNRPD1/SNRPB2/PRPF6/SNRPB/SF3B5/SNRPG/SNRPE	8
GO:0071011	CC	GO:0071011	precatalytic spliceosome	8/515	48/18678	4.52e-05	0.000435615	0.000299338	EFTUD2/SNRPD1/SNRPB2/PRPF6/SNRPB/SF3B5/SNRPG/SNRPE	8
GO:0031902	CC	GO:0031902	late endosome membrane	13/515	126/18678	4.57e-05	0.000435615	0.000299338	IFITM3/LAMTOR4/LAPTM4A/CD63/LAMP2/HGS/LAMTOR5/ANXA2/TSG101/TMEM9/OSBPL9/SCARB2/RAB7A	13
GO:0034719	CC	GO:0034719	SMN-Sm protein complex	5/515	17/18678	7.35e-05	0.00068868	0.000473234	SNRPD1/SNRPB/SNRPG/SNRPE/STRAP	5
GO:0000313	CC	GO:0000313	organellar ribosome	10/515	84/18678	0.000103239	0.00093592	0.000643127	MRPS33/MRPL20/MRPL3/MRPS7/MRPS34/MRPS24/MRPL51/MRPS21/MRPL24/NDUFAB1	10
GO:0005761	CC	GO:0005761	mitochondrial ribosome	10/515	84/18678	0.000103239	0.00093592	0.000643127	MRPS33/MRPL20/MRPL3/MRPS7/MRPS34/MRPS24/MRPL51/MRPS21/MRPL24/NDUFAB1	10
GO:0009295	CC	GO:0009295	nucleoid	7/515	42/18678	0.000135853	0.00119249	0.000819432	MPG/HADHB/HSPA9/LRPPRC/SSBP1/VDAC1/TUFM	7
GO:0042645	CC	GO:0042645	mitochondrial nucleoid	7/515	42/18678	0.000135853	0.00119249	0.000819432	MPG/HADHB/HSPA9/LRPPRC/SSBP1/VDAC1/TUFM	7
GO:0045121	CC	GO:0045121	membrane raft	21/515	309/18678	0.000144682	0.00125014	0.000859048	FLOT1/LAMTOR4/ATP1B3/EDNRB/BSG/LAMP2/CTNNA1/ITGB1/CTNNB1/LAMTOR5/ATP1A1/ANXA2/VDAC1/PPP2CA/PPT1/PRNP/TUBA1A/TUBA1B/SERPINH1/STOML2/S100A10	21
GO:0098857	CC	GO:0098857	membrane microdomain	21/515	310/18678	0.000151303	0.00128724	0.000884538	FLOT1/LAMTOR4/ATP1B3/EDNRB/BSG/LAMP2/CTNNA1/ITGB1/CTNNB1/LAMTOR5/ATP1A1/ANXA2/VDAC1/PPP2CA/PPT1/PRNP/TUBA1A/TUBA1B/SERPINH1/STOML2/S100A10	21
GO:0005687	CC	GO:0005687	U4 snRNP	4/515	11/18678	0.000161578	0.00133362	0.000916412	SNRPD1/SNRPB/SNRPG/SNRPE	4
GO:0019774	CC	GO:0019774	proteasome core complex, beta-subunit complex	4/515	11/18678	0.000161578	0.00133362	0.000916412	PSMB5/PSMB1/PSMB6/PSMB4	4
GO:0005798	CC	GO:0005798	Golgi-associated vesicle	13/515	145/18678	0.000192541	0.00154213	0.0010597	KDELR2/COPA/COPB2/CD59/CLTA/ARF1/TMED3/PDCD6/SEC31A/SEC13/PEF1/SORT1/RAB14	13
GO:0005791	CC	GO:0005791	rough endoplasmic reticulum	9/515	74/18678	0.000193211	0.00154213	0.0010597	BCAP31/CANX/PLOD1/PLOD3/RPN2/SEC61B/RAB14/SNCA/RPN1	9
GO:0030667	CC	GO:0030667	secretory granule membrane	20/515	293/18678	0.000195207	0.00154213	0.0010597	CYSTM1/APLP2/ATP6AP2/CD63/DDOST/BSG/LAMP2/CD59/DYNLL1/TMBIM1/RAC1/NDUFC2/PGRMC1/NCSTN/SPARC/SRI/VAPA/RAB14/SNCA/RAB7A	20
GO:0033176	CC	GO:0033176	proton-transporting V-type ATPase complex	5/515	21/18678	0.000220542	0.00170602	0.00117231	ATP6V0D1/ATP6V1B2/ATP6AP1/ATP6V1F/ATP6V0B	5
GO:0044448	CC	GO:0044448	cell cortex part	12/515	128/18678	0.000222122	0.00170602	0.00117231	FLOT1/MAPRE1/CTNND1/DSTN/CTTN/CALD1/ASPH/CTNNB1/GSN/CLASP1/SPTBN1/WASL	12
GO:0030127	CC	GO:0030127	COPII vesicle coat	4/515	12/18678	0.000237095	0.0017718	0.00121751	PDCD6/SEC31A/SEC13/PEF1	4
GO:0034709	CC	GO:0034709	methylosome	4/515	12/18678	0.000237095	0.0017718	0.00121751	SNRPD1/SNRPB/SNRPG/SNRPE	4
GO:0098589	CC	GO:0098589	membrane region	21/515	321/18678	0.000243837	0.00179789	0.00123544	FLOT1/LAMTOR4/ATP1B3/EDNRB/BSG/LAMP2/CTNNA1/ITGB1/CTNNB1/LAMTOR5/ATP1A1/ANXA2/VDAC1/PPP2CA/PPT1/PRNP/TUBA1A/TUBA1B/SERPINH1/STOML2/S100A10	21
GO:0030027	CC	GO:0030027	lamellipodium	15/515	191/18678	0.000276737	0.00201362	0.00138368	FLOT1/CTNND1/CTTN/ILK/CTNNA1/ITGB1/CTNNB1/ITGB1BP1/GSN/RAC1/NME2/PTK2/WASL/RAB13/SLC39A6	15
GO:0005813	CC	GO:0005813	centrosome	27/515	473/18678	0.000315468	0.00226563	0.00155685	FLOT1/APEX1/MAPRE1/CLIC4/ARL2/HSF1/CCT8/DYNLRB1/ATP6V0D1/CCT5/CCT4/DYNC1I2/DCTN3/CHD4/CTNNB1/ATF4/CEP170/DYNC1LI2/DYNLL1/CLASP1/DHX9/PSMB5/TCP1/NME1/NFE2L2/PSMA1/NEK6	27
GO:0008250	CC	GO:0008250	oligosaccharyltransferase complex	4/515	13/18678	0.000335027	0.00237526	0.00163218	DDOST/TMEM258/RPN2/RPN1	4
GO:0030863	CC	GO:0030863	cortical cytoskeleton	9/515	81/18678	0.000384766	0.00269336	0.00185077	FLOT1/MAPRE1/DSTN/CTTN/CALD1/GSN/CLASP1/SPTBN1/WASL	9
GO:0031970	CC	GO:0031970	organelle envelope lumen	9/515	82/18678	0.000421844	0.002916	0.00200376	ARL2/AK2/CACYBP/PRELID1/NDUFS5/NDUFA8/NDUFB7/SNCA/STOML2	9
GO:0005689	CC	GO:0005689	U12-type spliceosomal complex	5/515	24/18678	0.000430245	0.00293735	0.00201843	SNRPD1/SNRPB/SF3B5/SNRPG/SNRPE	5
GO:0033178	CC	GO:0033178	proton-transporting two-sector ATPase complex, catalytic domain	4/515	14/18678	0.000458854	0.00309447	0.0021264	ATP6V1E1/ATP6V1B2/ATP6AP1/ATP6V1F	4
GO:0046540	CC	GO:0046540	U4/U6 x U5 tri-snRNP complex	6/515	37/18678	0.000479603	0.00315739	0.00216963	EFTUD2/SNRPD1/PRPF6/SNRPB/SNRPG/SNRPE	6
GO:0097526	CC	GO:0097526	spliceosomal tri-snRNP complex	6/515	37/18678	0.000479603	0.00315739	0.00216963	EFTUD2/SNRPD1/PRPF6/SNRPB/SNRPG/SNRPE	6
GO:0030660	CC	GO:0030660	Golgi-associated vesicle membrane	10/515	102/18678	0.000512541	0.00333453	0.00229136	KDELR2/COPA/COPB2/CD59/CLTA/TMED3/PDCD6/SEC31A/SEC13/PEF1	10
GO:0030137	CC	GO:0030137	COPI-coated vesicle	5/515	25/18678	0.000525716	0.00338048	0.00232293	KDELR2/COPA/COPB2/ARF1/TMED3	5
GO:0030117	CC	GO:0030117	membrane coat	9/515	86/18678	0.000600787	0.0037754	0.00259431	AP1S2/COPA/COPB2/CLTA/TMED3/PDCD6/SEC31A/SEC13/PEF1	9
GO:0048475	CC	GO:0048475	coated membrane	9/515	86/18678	0.000600787	0.0037754	0.00259431	AP1S2/COPA/COPB2/CLTA/TMED3/PDCD6/SEC31A/SEC13/PEF1	9
GO:0005938	CC	GO:0005938	cell cortex	16/515	229/18678	0.000645085	0.00400823	0.0027543	FLOT1/MAPRE1/CTNND1/DST/DSTN/CTTN/CALD1/ASPH/CTNNB1/GSN/CLASP1/ANXA2/PTK2/SPTBN1/WASL/SNCA	16
GO:0033116	CC	GO:0033116	endoplasmic reticulum-Golgi intermediate compartment membrane	8/515	70/18678	0.000666281	0.00409393	0.00281319	ERGIC3/BCAP31/ERGIC2/ATP6AP1/CD59/TMED3/RAB2A/VMP1	8
GO:0000314	CC	GO:0000314	organellar small ribosomal subunit	5/515	27/18678	0.000763342	0.00458835	0.00315294	MRPS33/MRPS7/MRPS34/MRPS24/MRPS21	5
GO:0005763	CC	GO:0005763	mitochondrial small ribosomal subunit	5/515	27/18678	0.000763342	0.00458835	0.00315294	MRPS33/MRPS7/MRPS34/MRPS24/MRPS21	5
GO:0005758	CC	GO:0005758	mitochondrial intermembrane space	8/515	73/18678	0.00088292	0.00524737	0.00360579	ARL2/AK2/PRELID1/NDUFS5/NDUFA8/NDUFB7/SNCA/STOML2	8
GO:0005788	CC	GO:0005788	endoplasmic reticulum lumen	19/515	306/18678	0.000891958	0.00524737	0.00360579	DBI/APLP2/CST3/FUCA2/ERP44/CRTAP/CALU/LGALS1/CANX/HSPA5/PDIA6/PLOD3/SUMF2/PDIA4/RCN1/P4HB/TXNDC12/SERPINH1/QSOX1	19
GO:0005685	CC	GO:0005685	U1 snRNP	5/515	28/18678	0.00090844	0.00528808	0.00363376	SNRPD1/SNRPC/SNRPB/SNRPG/SNRPE	5
GO:0030135	CC	GO:0030135	coated vesicle	17/515	261/18678	0.000972365	0.00560123	0.00384894	BCAP31/HSPD1/KDELR2/COPA/COPB2/CD59/CLTA/ARF1/TMED3/PDCD6/VAMP3/SEC31A/SEC13/PEF1/SORT1/SCARB2/RAB14	17
GO:0043202	CC	GO:0043202	lysosomal lumen	9/515	94/18678	0.0011451	0.00652827	0.00448597	CTSA/CHID1/HEXB/HEXA/ASAH1/LAMP2/PPT1/NPC2/SCARB2	9
GO:0016469	CC	GO:0016469	proton-transporting two-sector ATPase complex	6/515	44/18678	0.00123762	0.00698369	0.00479892	ATP6V1E1/ATP6V0D1/ATP6V1B2/ATP6AP1/ATP6V1F/ATP6V0B	6
GO:0005790	CC	GO:0005790	smooth endoplasmic reticulum	5/515	30/18678	0.00125887	0.00702077	0.0048244	CANX/HSPA5/PGRMC1/SRI/PRDX4	5
GO:0048786	CC	GO:0048786	presynaptic active zone	7/515	60/18678	0.00126958	0.00702077	0.0048244	FLOT1/CTNND1/CTNNB1/CANX/PHB2/STXBP1/PHB	7
GO:0030663	CC	GO:0030663	COPI-coated vesicle membrane	4/515	18/18678	0.00128505	0.00703594	0.00483482	KDELR2/COPA/COPB2/TMED3	4
GO:0120114	CC	GO:0120114	Sm-like protein family complex	9/515	96/18678	0.00132996	0.00721048	0.00495476	EFTUD2/SNRPD1/SNRPB2/SNRPC/PRPF6/SNRPB/SNRPG/SNRPE/STRAP	9
GO:0097525	CC	GO:0097525	spliceosomal snRNP complex	8/515	78/18678	0.00136643	0.00733628	0.0050412	EFTUD2/SNRPD1/SNRPB2/SNRPC/PRPF6/SNRPB/SNRPG/SNRPE	8
GO:0005635	CC	GO:0005635	nuclear envelope	23/515	420/18678	0.00148625	0.00790284	0.00543052	IPO7/DST/CST3/EDNRB/BANF1/LRPPRC/GAPDH/MRPS23/CBX3/APEH/CERS2/CACYBP/CDK4/LMNA/SEC13/RANBP1/NR4A1/PRNP/SIGMAR1/SORT1/VAPA/SNCA/UBE2I	23
GO:0043209	CC	GO:0043209	myelin sheath	6/515	46/18678	0.00156781	0.00825714	0.00567398	AKR1B1/CNP/ITGB1/GSN/ANXA2/TUBA1A	6
GO:0070820	CC	GO:0070820	tertiary granule	12/515	164/18678	0.00201351	0.0105045	0.00721825	CYSTM1/ASAH1/ATP6AP2/CST3/LAMP2/ILF2/CD59/DYNLL1/ALDOA/RAC1/RAB14/QSOX1	12
GO:0019897	CC	GO:0019897	extrinsic component of plasma membrane	9/515	102/18678	0.00203281	0.010506	0.00721934	CTNND1/CTNNA1/CTNNB1/GNB1/ANXA2/SERPINE2/STOML2/PHB/S100A10	9
GO:0001726	CC	GO:0001726	ruffle	12/515	168/18678	0.00246133	0.0126029	0.00866024	CTTN/ARF4/ATP6V1B2/ITGB1/ITGB1BP1/GSN/ANXA2/RAC1/S100B/NME2/NME1/S100A11	12
GO:0098793	CC	GO:0098793	presynapse	23/515	438/18678	0.00253658	0.0128437	0.00882568	FLOT1/CTNND1/HNRNPR/MFF/ILK/ATP6V0D1/CTNNB1/CLTA/CANX/TMEM230/VAMP3/YWHAG/VDAC1/SYPL1/PPT1/NCSTN/PHB2/PTPRS/STXBP1/SRI/PFN2/SNCA/PHB	23
GO:0030532	CC	GO:0030532	small nuclear ribonucleoprotein complex	8/515	86/18678	0.0025548	0.0128437	0.00882568	EFTUD2/SNRPD1/SNRPB2/SNRPC/PRPF6/SNRPB/SNRPG/SNRPE	8
GO:0030662	CC	GO:0030662	coated vesicle membrane	12/515	169/18678	0.00258511	0.012879	0.00884993	KDELR2/COPA/COPB2/CD59/CLTA/TMED3/PDCD6/VAMP3/SEC31A/SEC13/PEF1/SCARB2	12
GO:0045335	CC	GO:0045335	phagocytic vesicle	10/515	128/18678	0.00289809	0.0143093	0.00983282	ATP6V0D1/LAMP2/GSN/ATP6V0B/VAMP3/VIM/RAB34/STXBP1/RAB14/RAB7A	10
GO:0019898	CC	GO:0019898	extrinsic component of membrane	13/515	199/18678	0.00360714	0.0176226	0.0121095	CTNND1/FKBP1A/CTNNA1/CTNNB1/GNB1/ANXA2/SERPINE2/SOX10/PRNP/STOML2/PHB/S100A10/RAB7A	13
GO:0031091	CC	GO:0031091	platelet alpha granule	8/515	91/18678	0.00363286	0.0176226	0.0121095	APLP2/MAGED2/ALDOA/SERPINE2/SPARC/STXBP1/SNCA/QSOX1	8
GO:0000407	CC	GO:0000407	phagophore assembly site	4/515	24/18678	0.00391543	0.0188281	0.0129379	VMP1/SQSTM1/WDR45B/RAB7A	4
GO:0030864	CC	GO:0030864	cortical actin cytoskeleton	6/515	57/18678	0.0047111	0.022459	0.0154329	FLOT1/DSTN/CALD1/GSN/SPTBN1/WASL	6
GO:0005665	CC	GO:0005665	RNA polymerase II, core complex	3/515	13/18678	0.00484914	0.0227252	0.0156159	POLR2J/POLR2F/POLR2B	3
GO:0030126	CC	GO:0030126	COPI vesicle coat	3/515	13/18678	0.00484914	0.0227252	0.0156159	COPA/COPB2/TMED3	3
GO:0044445	CC	GO:0044445	cytosolic part	13/515	207/18678	0.00502252	0.0233399	0.0160383	CCT6A/CIAO1/CCT8/CCT5/CCT7/APOD/CCT2/CCT4/EIF4A3/EIF4EBP1/EIF4G1/TCP1/PSMD14	13
GO:0035577	CC	GO:0035577	azurophil granule membrane	6/515	58/18678	0.00513513	0.0234906	0.0161418	CD63/DDOST/LAMP2/NDUFC2/NCSTN/VAPA	6
GO:0031965	CC	GO:0031965	nuclear membrane	16/515	281/18678	0.00513989	0.0234906	0.0161418	CST3/EDNRB/LRPPRC/GAPDH/MRPS23/CBX3/APEH/CERS2/CDK4/LMNA/NR4A1/PRNP/SIGMAR1/SORT1/VAPA/SNCA	16
GO:0043292	CC	GO:0043292	contractile fiber	13/515	209/18678	0.00543821	0.0246502	0.0169387	DST/CALD1/HSPB1/FKBP1A/CST3/ILK/CTNNB1/DNAJB6/ALDOA/ARF1/SPTBN1/SRI/SQSTM1	13
GO:0016581	CC	GO:0016581	NuRD complex	3/515	14/18678	0.00604649	0.0265525	0.0182458	HDAC2/CHD4/RBBP7	3
GO:0090545	CC	GO:0090545	CHD-type complex	3/515	14/18678	0.00604649	0.0265525	0.0182458	HDAC2/CHD4/RBBP7	3
GO:0005844	CC	GO:0005844	polysome	6/515	60/18678	0.00606613	0.0265525	0.0182458	DRG1/LARP1/DHX9/EIF4G1/VIM/PSMA1	6
GO:0035770	CC	GO:0035770	ribonucleoprotein granule	12/515	188/18678	0.00607068	0.0265525	0.0182458	HSF1/LARP1/DDX1/CAPRIN1/DHX9/YTHDF2/PSMC2/RAC1/TARDBP/PSMA2/TUBA1A/SQSTM1	12
GO:0005913	CC	GO:0005913	cell-cell adherens junction	7/515	79/18678	0.00609795	0.0265525	0.0182458	FLOT1/CTNND1/CNN3/CTNNA1/CTNNB1/ANXA2/S100A11	7
GO:0030139	CC	GO:0030139	endocytic vesicle	16/515	289/18678	0.00668153	0.0288663	0.0198358	HSPH1/ATP6V0D1/LAMP2/CLTA/GSN/ATP6V0B/VAMP3/VIM/RAB34/SPARC/WASL/STXBP1/RAB13/SCARB2/RAB14/RAB7A	16
GO:0016234	CC	GO:0016234	inclusion body	7/515	81/18678	0.00698074	0.0299252	0.0205634	FBXO7/HSP90AB1/ATF4/XRN2/PRNP/SQSTM1/SNCA	7
GO:0099568	CC	GO:0099568	cytoplasmic region	20/515	402/18678	0.00836365	0.0355777	0.0244476	FLOT1/MAPRE1/AKR1B1/CTNND1/DST/DSTN/CTTN/CALD1/ASPH/HSPB1/CTNNB1/CANX/GSN/CLASP1/ANXA2/PTK2/SPTBN1/WASL/SFPQ/SNCA	20
GO:0044391	CC	GO:0044391	ribosomal subunit	11/515	173/18678	0.00865361	0.0363735	0.0249944	MRPS33/MRPL20/MRPL3/MRPS7/MRPS34/MRPS24/MRPL51/MRPS21/EIF4G1/MRPL24/NDUFAB1	11
GO:0030016	CC	GO:0030016	myofibril	12/515	197/18678	0.00868228	0.0363735	0.0249944	DST/CALD1/HSPB1/FKBP1A/ILK/CTNNB1/DNAJB6/ALDOA/ARF1/SPTBN1/SRI/SQSTM1	12
GO:0000421	CC	GO:0000421	autophagosome membrane	4/515	30/18678	0.00886736	0.0368695	0.0253353	LAMP2/RPN2/VMP1/RAB7A	4
GO:0015629	CC	GO:0015629	actin cytoskeleton	21/515	432/18678	0.00897869	0.0369326	0.0253786	FLOT1/DSTN/CTTN/CALD1/CLIC4/CAPZA2/CNN3/DCTN3/GNG12/CTNNA1/ARPC1A/GSN/ALDOA/DHX9/IVNS1ABP/RAC1/PTK2/SPTBN1/WASL/SNCA/STOML2	21
GO:0030017	CC	GO:0030017	sarcomere	11/515	174/18678	0.00901609	0.0369326	0.0253786	DST/HSPB1/FKBP1A/ILK/CTNNB1/DNAJB6/ALDOA/ARF1/SPTBN1/SRI/SQSTM1	11
GO:0036464	CC	GO:0036464	cytoplasmic ribonucleoprotein granule	11/515	176/18678	0.00977617	0.0397516	0.0273158	LARP1/DDX1/CAPRIN1/DHX9/YTHDF2/PSMC2/RAC1/TARDBP/PSMA2/TUBA1A/SQSTM1	11
GO:0005777	CC	GO:0005777	peroxisome	9/515	130/18678	0.00998255	0.0400025	0.0274882	MPV17/FIS1/MFF/IMPDH2/GRHPR/ARF1/TKT/VIM/PRDX5	9
GO:0042579	CC	GO:0042579	microbody	9/515	130/18678	0.00998255	0.0400025	0.0274882	MPV17/FIS1/MFF/IMPDH2/GRHPR/ARF1/TKT/VIM/PRDX5	9
GO:0015935	CC	GO:0015935	small ribosomal subunit	6/515	67/18678	0.0102988	0.040973	0.028155	MRPS33/MRPS7/MRPS34/MRPS24/MRPS21/EIF4G1	6
GO:0031092	CC	GO:0031092	platelet alpha granule membrane	3/515	17/18678	0.0106243	0.0419659	0.0288373	APLP2/SPARC/SNCA	3
GO:0034708	CC	GO:0034708	methyltransferase complex	7/515	88/18678	0.0108251	0.042456	0.0291741	HDAC2/SNRPD1/TAF9/RBBP7/SNRPB/SNRPG/SNRPE	7
GO:0008021	CC	GO:0008021	synaptic vesicle	10/515	156/18678	0.0113813	0.0443228	0.0304569	MFF/ATP6V0D1/TMEM230/VAMP3/VDAC1/SYPL1/PPT1/NCSTN/PTPRS/SNCA	10
GO:0045296	MF	GO:0045296	cadherin binding	40/503	297/16969	9.43e-16	5.84e-13	4.92e-13	CHMP5/MAPRE1/CTNND1/ATIC/CTTN/CALD1/LYPLA2/CCT8/LARP1/BSG/AHSA1/LDHA/CNN3/HSP90AB1/CTNNA1/ITGB1/CTNNB1/HDLBP/HSPA5/EIF2A/ALDOA/ANXA2/PUF60/YWHAE/RANBP1/SLC3A2/PAICS/NUDC/TAGLN2/NOP56/PSMB6/SPTBN1/SND1/PCMT1/RAB1A/VAPA/PRDX1/PRDX6/S100A11/PPFIBP1	40
GO:0003954	MF	GO:0003954	NADH dehydrogenase activity	16/503	45/16969	8.22e-14	1.27e-11	1.07e-11	NDUFA6/NDUFC2/NDUFB2/NDUFS5/NDUFA8/NDUFA4/NDUFA1/NDUFB7/NDUFAB1/NDUFS3/NDUFS2/NDUFV2/NDUFA10/NDUFA5/NDUFB9/NDUFA9	16
GO:0008137	MF	GO:0008137	NADH dehydrogenase (ubiquinone) activity	16/503	45/16969	8.22e-14	1.27e-11	1.07e-11	NDUFA6/NDUFC2/NDUFB2/NDUFS5/NDUFA8/NDUFA4/NDUFA1/NDUFB7/NDUFAB1/NDUFS3/NDUFS2/NDUFV2/NDUFA10/NDUFA5/NDUFB9/NDUFA9	16
GO:0050136	MF	GO:0050136	NADH dehydrogenase (quinone) activity	16/503	45/16969	8.22e-14	1.27e-11	1.07e-11	NDUFA6/NDUFC2/NDUFB2/NDUFS5/NDUFA8/NDUFA4/NDUFA1/NDUFB7/NDUFAB1/NDUFS3/NDUFS2/NDUFV2/NDUFA10/NDUFA5/NDUFB9/NDUFA9	16
GO:0016655	MF	GO:0016655	oxidoreductase activity, acting on NAD(P)H, quinone or similar compound as acceptor	17/503	57/16969	3.76e-13	4.66e-11	3.93e-11	CBR1/NDUFA6/NDUFC2/NDUFB2/NDUFS5/NDUFA8/NDUFA4/NDUFA1/NDUFB7/NDUFAB1/NDUFS3/NDUFS2/NDUFV2/NDUFA10/NDUFA5/NDUFB9/NDUFA9	17
GO:0050839	MF	GO:0050839	cell adhesion molecule binding	44/503	444/16969	2.2e-12	2.27e-10	1.91e-10	CHMP5/MAPRE1/CTNND1/ATIC/DST/CTTN/CALD1/LYPLA2/ILK/CCT8/LARP1/BSG/AHSA1/LDHA/CNN3/HSP90AB1/CTNNA1/ITGB1/CTNNB1/HDLBP/HSPA5/ITGB1BP1/EIF2A/ALDOA/ANXA2/PUF60/YWHAE/RANBP1/SLC3A2/PAICS/NUDC/TAGLN2/NOP56/PSMB6/SPTBN1/SND1/PCMT1/RAB1A/VAPA/PRDX1/P4HB/PRDX6/S100A11/PPFIBP1	44
GO:0051082	MF	GO:0051082	unfolded protein binding	19/503	83/16969	2.92e-12	2.58e-10	2.18e-10	HSPE1/HSPD1/CCT6A/CCT8/CCT5/CCT7/HSPA9/CCT2/CCT4/CANX/DNAJB6/HSPA5/DNAJA1/TCP1/TUBB4B/PFDN2/TOMM20/SERPINH1/ST13	19
GO:0016651	MF	GO:0016651	oxidoreductase activity, acting on NAD(P)H	20/503	96/16969	5.06e-12	3.91e-10	3.3e-10	DLD/CBR1/NDUFA6/PRDX3/NDUFC2/NDUFB2/NDUFS5/NDUFA8/NDUFA4/TXN/NDUFA1/NDUFB7/NDUFAB1/NDUFS3/NDUFS2/NDUFV2/NDUFA10/NDUFA5/NDUFB9/NDUFA9	20
GO:0043021	MF	GO:0043021	ribonucleoprotein complex binding	19/503	107/16969	3.21e-10	2.21e-08	1.86e-08	NAA10/LARP1/CPSF6/EIF6/EIF4A3/HSPA5/EIF2A/DHX9/SNRPD1/SNRPB2/SRP72/RPN2/SNRPC/PRPF6/NME1/SNRPB/SBDS/SND1/SEC61A1	19
GO:0004298	MF	GO:0004298	threonine-type endopeptidase activity	8/503	21/16969	8.17e-08	4.6e-06	3.88e-06	PSMB5/PSMA2/PSMB1/PSMA7/PSMB6/PSMA1/PSMA5/PSMB4	8
GO:0070003	MF	GO:0070003	threonine-type peptidase activity	8/503	21/16969	8.17e-08	4.6e-06	3.88e-06	PSMB5/PSMA2/PSMB1/PSMA7/PSMB6/PSMA1/PSMA5/PSMB4	8
GO:0009055	MF	GO:0009055	electron transfer activity	15/503	97/16969	1.61e-07	8.32e-06	7.02e-06	COX8A/AKR1B1/ASPH/COX7A2L/COX7A2/DLD/CYC1/AKR1A1/COX7B/UQCRC1/NDUFA4/NDUFS3/NDUFS2/NDUFV2/SDHB	15
GO:0044389	MF	GO:0044389	ubiquitin-like protein ligase binding	25/503	286/16969	1.49e-06	7.07e-05	5.96e-05	HSPD1/LTBR/FBXO7/HSPA9/LRPPRC/ERBB3/CCT2/HSP90AB1/HGS/HSPA5/CACYBP/NAE1/DNAJA1/TSG101/UQCRC1/YWHAE/TCP1/TPI1/NDUFS2/TUBA1B/TRIB2/NEK6/PRDX6/PSMD1/SQSTM1	25
GO:0031625	MF	GO:0031625	ubiquitin protein ligase binding	24/503	270/16969	1.79e-06	7.92e-05	6.68e-05	HSPD1/LTBR/FBXO7/HSPA9/LRPPRC/ERBB3/CCT2/HSP90AB1/HSPA5/CACYBP/NAE1/DNAJA1/TSG101/UQCRC1/YWHAE/TCP1/TPI1/NDUFS2/TUBA1B/TRIB2/NEK6/PRDX6/PSMD1/SQSTM1	24
GO:0016667	MF	GO:0016667	oxidoreductase activity, acting on a sulfur group of donors	10/503	54/16969	3.55e-06	0.000146556	0.000123615	DLD/TXNL1/PDIA6/PRDX3/TXN2/TXN/PDIA4/P4HB/TXNDC12/QSOX1	10
GO:0016860	MF	GO:0016860	intramolecular oxidoreductase activity	8/503	38/16969	1.26e-05	0.000469864	0.000396314	MIF/DDT/ERP44/PDIA6/TPI1/PDIA4/P4HB/QSOX1	8
GO:0003756	MF	GO:0003756	protein disulfide isomerase activity	5/503	12/16969	1.5e-05	0.000469864	0.000396314	ERP44/PDIA6/PDIA4/P4HB/QSOX1	5
GO:0015037	MF	GO:0015037	peptide disulfide oxidoreductase activity	5/503	12/16969	1.5e-05	0.000469864	0.000396314	PDIA6/TXN/PDIA4/P4HB/TXNDC12	5
GO:0016864	MF	GO:0016864	intramolecular oxidoreductase activity, transposing S-S bonds	5/503	12/16969	1.5e-05	0.000469864	0.000396314	ERP44/PDIA6/PDIA4/P4HB/QSOX1	5
GO:0051087	MF	GO:0051087	chaperone binding	12/503	91/16969	1.52e-05	0.000469864	0.000396314	HSPE1/HSPD1/GRN/AHSA1/DNAJB6/HSPA5/ATP1A1/DNAJA1/STIP1/TBCA/SCARB2/ST13	12
GO:0043022	MF	GO:0043022	ribosome binding	8/503	47/16969	6.41e-05	0.00188853	0.00159291	NAA10/EIF6/HSPA5/EIF2A/SRP72/RPN2/SBDS/SEC61A1	8
GO:0003725	MF	GO:0003725	double-stranded RNA binding	9/503	62/16969	8.25e-05	0.00232142	0.00195804	HSPD1/HSP90AB1/ILF2/DDX1/DHX9/SLC3A2/VIM/TUBB4B/TUBA1B	9
GO:0015036	MF	GO:0015036	disulfide oxidoreductase activity	7/503	37/16969	9.17e-05	0.00246899	0.00208251	TXNL1/PDIA6/TXN2/TXN/PDIA4/P4HB/TXNDC12	7
GO:0003924	MF	GO:0003924	GTPase activity	18/503	224/16969	0.000128704	0.00330862	0.00279071	EIF5B/ARL2/DRG1/ARF4/GNG12/GNB1/ARF1/RHEB/TUBB2A/RAB2A/RAC1/TUBB4B/TUFM/TUBA1A/TUBA1B/RAB1A/RAB14/RAB7A	18
GO:0036442	MF	GO:0036442	proton-exporting ATPase activity	4/503	10/16969	0.000138973	0.00330862	0.00279071	ATP6V1E1/ATP6V1B2/ATP6AP1/ATP6V1F	4
GO:0046961	MF	GO:0046961	proton-transporting ATPase activity, rotational mechanism	4/503	10/16969	0.000138973	0.00330862	0.00279071	ATP6V1E1/ATP6V1B2/ATP6AP1/ATP6V1F	4
GO:0004129	MF	GO:0004129	cytochrome-c oxidase activity	5/503	19/16969	0.000184818	0.00394491	0.00332739	COX8A/COX7A2L/COX7A2/COX7B/NDUFA4	5
GO:0015002	MF	GO:0015002	heme-copper terminal oxidase activity	5/503	19/16969	0.000184818	0.00394491	0.00332739	COX8A/COX7A2L/COX7A2/COX7B/NDUFA4	5
GO:0016676	MF	GO:0016676	oxidoreductase activity, acting on a heme group of donors, oxygen as acceptor	5/503	19/16969	0.000184818	0.00394491	0.00332739	COX8A/COX7A2L/COX7A2/COX7B/NDUFA4	5
GO:0015631	MF	GO:0015631	tubulin binding	19/503	252/16969	0.000194061	0.00400413	0.00337735	MAPRE1/DST/HSPH1/DRG1/CCT5/LRPPRC/GAPDH/CNN3/GPAA1/CACYBP/ALDOA/CLASP1/NME1/PRNP/SBDS/VAPA/TBCA/SNCA/RCC2	19
GO:0015078	MF	GO:0015078	proton transmembrane transporter activity	9/503	70/16969	0.000214516	0.0042834	0.0036129	COX8A/ATP6V1E1/COX7A2L/COX7A2/ATP6V1B2/ATP6AP1/ATP6V1F/COX7B/NDUFA4	9
GO:0016675	MF	GO:0016675	oxidoreductase activity, acting on a heme group of donors	5/503	20/16969	0.000240454	0.00465128	0.00392319	COX8A/COX7A2L/COX7A2/COX7B/NDUFA4	5
GO:0016887	MF	GO:0016887	ATPase activity	20/503	280/16969	0.000272453	0.00511056	0.00431058	HSPD1/ATP6V1E1/CCT8/ATP1B3/ATP6V1B2/ATP6AP1/HSP90AB1/ATP6V1F/DDX18/CHD4/DDX1/EIF4A3/HSPA5/ABCF2/ATP1A1/DHX9/CHD1L/PSMC2/PSMD6/PFN2	20
GO:0016620	MF	GO:0016620	oxidoreductase activity, acting on the aldehyde or oxo group of donors, NAD or NADP as acceptor	6/503	34/16969	0.000436933	0.00795474	0.00670955	AKR1B1/DLD/GAPDH/ALDH9A1/PDHA1/PDHB	6
GO:0044548	MF	GO:0044548	S100 protein binding	4/503	14/16969	0.000602676	0.0106588	0.0089903	CACYBP/ANXA2/S100B/S100A11	4
GO:0019829	MF	GO:0019829	cation-transporting ATPase activity	6/503	37/16969	0.000700614	0.0120467	0.0101609	ATP6V1E1/ATP1B3/ATP6V1B2/ATP6AP1/ATP6V1F/ATP1A1	6
GO:0044769	MF	GO:0044769	ATPase activity, coupled to transmembrane movement of ions, rotational mechanism	4/503	15/16969	0.000802683	0.0128788	0.0108628	ATP6V1E1/ATP6V1B2/ATP6AP1/ATP6V1F	4
GO:0022853	MF	GO:0022853	active ion transmembrane transporter activity	6/503	38/16969	0.000811427	0.0128788	0.0108628	ATP6V1E1/ATP1B3/ATP6V1B2/ATP6AP1/ATP6V1F/ATP1A1	6
GO:0042625	MF	GO:0042625	ATPase coupled ion transmembrane transporter activity	6/503	38/16969	0.000811427	0.0128788	0.0108628	ATP6V1E1/ATP1B3/ATP6V1B2/ATP6AP1/ATP6V1F/ATP1A1	6
GO:0016903	MF	GO:0016903	oxidoreductase activity, acting on the aldehyde or oxo group of donors	6/503	39/16969	0.000935284	0.0144735	0.0122079	AKR1B1/DLD/GAPDH/ALDH9A1/PDHA1/PDHB	6
GO:0003743	MF	GO:0003743	translation initiation factor activity	6/503	41/16969	0.00122616	0.018512	0.0156142	EIF5B/EIF2S2/EIF6/EIF3C/EIF2A/EIF4G1	6
GO:0031072	MF	GO:0031072	heat shock protein binding	10/503	108/16969	0.00138267	0.0203779	0.0171881	HDAC2/HSF1/DNAJC7/AHSA1/HSP90AB1/DNAJB6/DNAJA1/STIP1/SNCA/ST13	10
GO:0048306	MF	GO:0048306	calcium-dependent protein binding	7/503	58/16969	0.00156859	0.0225804	0.0190458	ANXA2/TSG101/PDCD6/SEC31A/S100B/PEF1/S100A11	7
GO:0042623	MF	GO:0042623	ATPase activity, coupled	15/503	218/16969	0.00221129	0.0311088	0.0262392	ATP6V1E1/CCT8/ATP1B3/ATP6V1B2/ATP6AP1/HSP90AB1/ATP6V1F/DDX18/CHD4/DDX1/EIF4A3/ATP1A1/DHX9/CHD1L/PSMC2	15
GO:0060590	MF	GO:0060590	ATPase regulator activity	5/503	32/16969	0.00233027	0.0320541	0.0270366	HSPH1/ATP1B3/AHSA1/DNAJB6/DNAJA1	5
GO:0016668	MF	GO:0016668	oxidoreductase activity, acting on a sulfur group of donors, NAD(P) as acceptor	3/503	10/16969	0.00265922	0.0357838	0.0301824	DLD/PRDX3/TXN	3
GO:0016614	MF	GO:0016614	oxidoreductase activity, acting on CH-OH group of donors	10/503	120/16969	0.0030284	0.0394199	0.0332493	AKR1B1/HSD17B12/MDH2/HADHB/CBR1/LDHA/AKR1A1/MDH1/GRHPR/VKORC1	10
GO:0001671	MF	GO:0001671	ATPase activator activity	4/503	21/16969	0.00305679	0.0394199	0.0332493	ATP1B3/AHSA1/DNAJB6/DNAJA1	4
GO:0016853	MF	GO:0016853	isomerase activity	10/503	122/16969	0.00341317	0.0428797	0.0361676	MIF/DDT/HSPD1/FKBP1A/ERP44/PDIA6/TPI1/PDIA4/P4HB/QSOX1	10
GO:0051287	MF	GO:0051287	NAD binding	6/503	50/16969	0.00346363	0.0428797	0.0361676	AHCY/DLD/GAPDH/MDH1/GRHPR/NDUFS2	6
GO:0008135	MF	GO:0008135	translation factor activity, RNA binding	7/503	67/16969	0.00361272	0.0438486	0.0369848	EIF5B/EIF2S2/EIF6/EIF3C/EIF2A/EIF4G1/TUFM	7
GO:0015399	MF	GO:0015399	primary active transmembrane transporter activity	7/503	68/16969	0.00392691	0.0456068	0.0384678	ATP6V1E1/ATP1B3/ATP6V1B2/ATP6AP1/ATP6V1F/ATP1A1/TOMM20	7
GO:0015405	MF	GO:0015405	P-P-bond-hydrolysis-driven transmembrane transporter activity	7/503	68/16969	0.00392691	0.0456068	0.0384678	ATP6V1E1/ATP1B3/ATP6V1B2/ATP6AP1/ATP6V1F/ATP1A1/TOMM20	7
GO:0008017	MF	GO:0008017	microtubule binding	12/503	166/16969	0.00397863	0.0456068	0.0384678	MAPRE1/DST/DRG1/LRPPRC/GAPDH/CNN3/CLASP1/PRNP/SBDS/VAPA/SNCA/RCC2	12
GO:0008026	MF	GO:0008026	ATP-dependent helicase activity	6/503	52/16969	0.00422268	0.0466757	0.0393693	DDX18/CHD4/DDX1/EIF4A3/DHX9/CHD1L	6
GO:0070035	MF	GO:0070035	purine NTP-dependent helicase activity	6/503	52/16969	0.00422268	0.0466757	0.0393693	DDX18/CHD4/DDX1/EIF4A3/DHX9/CHD1L	6
GO:0004601	MF	GO:0004601	peroxidase activity	5/503	37/16969	0.00446825	0.0485236	0.040928	MGST3/PRDX3/PRDX5/PRDX1/PRDX6	5
GO:0005092	MF	GO:0005092	GDP-dissociation inhibitor activity	3/503	12/16969	0.00466445	0.0497809	0.0419885	GDI2/ITGB1BP1/RANBP1	3
sc: single-cell
