# Supplementary material for: Misregulation of ELK1, AP1, and E12 Transcription Factor Networks Is Associated with Melanoma Progression
Source: Cancers (Basel). 2020 Feb 17;12(2):458. doi: 10.3390/cancers12020458 (PMC7072154; doi:10.3390/cancers12020458)
Supplement: Supplementary file 1 [file cancers-12-00458-s001.zip › cancers-701483-suppl-final/Supp_Table_8.xlsx]

## Sheet: Table 1
	ModuleName	No.sigGeneOverlap	sigGeneOverlap	No.SuperenhancerOverlap	SuperenhancerOverlap
1	black	170	TMEM132A/TARBP2/PBX1/MFAP2/ORAI3/SVEP1/AP5S1/CD34/PIK3R1/MTX1P1/ZNF281/AC135048.13/CD276/CEP170/PRIM2/CDS2/RP4-559A3.7/MTBP/ABCA9/SLIT3/DARS2/RP11-263K19.6/TINAGL1/MMRN2/TANGO6/GPAA1/ZFP36L1/MTX1/NCOA1/DNAJC14/ASAP3/MCRS1/TPRG1/CAMK2G/PPM1H/URB2/FZD4/AMMECR1L/PER3/LRRC37A3/AKR1C2/CINP/IFFO1/AP2B1/MYOF/CDH5/ATAD2B/MUS81/PPOX/SLC37A4/FAAP20/MLST8/TPSAB1/PNRC1/DIEXF/C14orf79/MAGEH1/TMEM62/TNS1/MFAP4…	42	TARBP2/ORAI3/AP5S1/PIK3R1/CDS2/GPAA1/MTX1/DNAJC14/IFFO1/AP2B1/MUS81/MLST8/TMEM129/GTF3C2/MBTD1/ADSS/ABCB6/TIMP2/EPC1/ABHD14A/PCBP1/ATXN7L3/MARVELD1/MSL1/PCBP1-AS1/PRCC/ABHD14B/DYNC1LI2/CHTOP/UNK/KHNYN/CHMP4A/LRP1/ZNF207/ZFHX3/SMG7/WDR37/C2orf68/CENPT/SORBS1/SBF2-AS1/RAD52
2	blue	502	TMEM14A/BFAR/PRDX4/FAM96A/ATP6V1F/NET1/BTBD1/MYDGF/SNAP23/COA4/LRRC59/AP000350.10/RP11-691N7.6/STARD3NL/MIF-AS1/MIF/PHC1/CIAPIN1/THOC5/SNRPB2/RPS19BP1/TIMMDC1/SLC35A5/EME1/RHOQ/CPE/MGAT2/WDCP/RP11-649E7.5/AP1S2/MMACHC/RAB32/RP11-77H9.2/DNASE1L1/M6PR/TPI1/NFYA/LGALS1/LINC00662/PFN2/TGDS/RP11-1072A3.3/LAMTOR5-AS1/RP11-265N6.1/DCUN1D5/SLC25A32/PDZD11/TMEM192/HSD3B7/ZNF322/MRPS12/SDF2/PRDX1/HSBP1/C11…	97	BFAR/MIF-AS1/MIF/RPS19BP1/MGAT2/DNASE1L1/TPI1/NFYA/LAMTOR5-AS1/MRPS23/OSER1/LRR1/NIFK-AS1/RNF181/KBTBD2/SNX17/UGDH/FAHD1/CLP1/NR1H3/GTF2H1/UBL5/UQCRH/SRSF1/YTHDF3/AZIN1/KLF10/MTHFD2/PRKAR1A/ATRAID/PTRH2/PLEKHH1/PCID2/BCL2L2/UQCR11/ANKRD40/TMPO/GOLPH3/LINC00909/BLOC1S1/CEP95/SARNP/CLTC/VEZF1/SNRPD1/MYL12A/XPO1/ENOPH1/CPSF2/PTP4A2/GNA13/ATAD1/PTP4A1/DNAJC9/CALM2/CDK17/N4BP2/SAR1A/ZFAND5/C1orf56/FDF…
3	brown	170	ZNF107/LAMTOR5/TMED4/GPR180/CRLS1/CALU/DOCK7/APH1B/RP11-386G11.10/TUBA1B/SMS/SLC20A1/FAM135A/NRP2/TMEM55A/CHEK1/DPY19L1/TXNRD1/CLIC1/FRK/BTBD3/TMEM106C/DOPEY1/TNFSF10/REL/SMYD3/KIAA1524/FAM210A/RHEB/JOSD1/SEP15/HS2ST1/HECA/SLC2A3/LRP12/VLDLR/XXbac-BPGBPG55C20.2/MTPN/ADAM9/CAP1/ECT2/MBTPS2/NHLRC3/RP11-373L24.1/FNDC3A/FAM220A/EIF1B/C4orf32/CRNKL1/SPAG1/RB1/SLC33A1/GFM1/TM9SF2/VEZT/GATC/HPS3/LRIF1/A…	31	TMED4/TUBA1B/CLIC1/JOSD1/CAP1/TIGD6/RALA/FAM136A/SERTAD3/KHDRBS1/SERTAD2/UBE2J1/SNHG7/SCAF11/NR3C1/ATMIN/EIF4G2/NADK2/ZNF337-AS1/ARL6IP6/MOB1A/G3BP1/MOB1B/DDX3X/SLC38A2/PSMD12/HIPK3/CDC73/CAMK2D/LMLN/CD164
4	cyan	51	DCTPP1/RFXANK/LSM7/AHNAK2/TMEM258/MRPS34/POLD2/RNF187/NDUFS2/URGCP-MRPS24/MRPS24/RP11-297K8.2/PPIAP22/AGBL5/MRPS18B/ALYREF/CTD-2550O8.5/TIMM13/POLR2I/CFAP157/PTRHD1/EPPK1/CLTB/UBA52/PTGES2/GPS2/LBHD1/EIF5A/NDUFA7/IDH3B/ATP5G2/U47924.31/SNHG6/NDUFB9/DNPH1/RNASEK/PSMC3/RP11-201K10.3/MCMDC2/LLNLR-307A6.1/TATDN1/SPTBN2/MPND/NDUFS7/AAMP/EIF3K/RPS11/NHP2/RSL1D1/DRAP1/CTD-2192J16.22	16	DCTPP1/RFXANK/TMEM258/ALYREF/NDUFA7/IDH3B/RNASEK/DRAP1/SIGMAR1/PACSIN3/EIF3L/BORCS6/RPL29/SREBF1/SMDT1/RPS27
5	darkgreen	19	CDC42EP4/ILVBL/CALCOCO1/MRPL3/MANF/RPL7L1/ABCA3/MANBAL/QARS/PLEKHH3/ATP6V1G1/EIF3M/PGAP2/TRMT44/ACOX3/TMEM56-RWDD3/FAR2/C6orf201/ANXA2P2	6	RPL7L1/QARS/PLEKHH3/AGPAT3/RNF167/PQLC1
6	darkgrey	26	VPS41/ARF4/IKBIP/SMYD2/FST/KDELR2/TMEM263/GPX8/GOLGA6L10/PSPC1/RDX/COPB2/DYX1C1-CCPG1/TTLL7/PIGK/QTRT1/FARS2/CCPG1/GFPT1/FANCL/SEPT7/ARFGAP3/GOLT1B/FLVCR1/CLIC4/RSRC1	2	QTRT1/SEPT7
7	darkred	27	CBX3/BLOC1S6/COPS8/BBS4/WDR73/SCAND2P/FBXO22/TTI1/TRPC4AP/HHAT/PYGL/SRI/PWP1/ARMCX1/TTL/EID1/ZNF587B/TCEAL8/PQLC3/RCAN1/SEPT2/AC005104.3/DCAF16/GPD2/CBWD7/CUL4A/CBWD3	6	CBX3/RCAN1/CUL4A/CEP57/FAM76B/GNAL
8	darkturquoise	32	MPG/KCP/PARK7/FAM32A/SEC61G/ATP6V1E1/CFAP20/TRAPPC2L/PRKAG1/OST4/RPA2/GTF3A/HN1/RP11-478C19.2/UXT/TALDO1/ABCB9/ARL6IP4/CCZ1/RP11-197N18.2/ACADS/COPS9/RNF7/MTIF3/PSMD9/RP11-87C12.2/NDUFB2-AS1/NDUFA13/CCDC51/CTC-260F20.3/MYL6B/TMA7	3	ATP6V1E1/ABCB9/PPCS
9	green	105	STRADB/JAG1/CCDC186/ARPC1A/MGME1/UBFD1/PAK1IP1/PLEKHA1/WDR3/ARMCX6/TRAK2/GLUD2/MORF4L2/ARMCX7P/RAB34/SLC39A14/PNO1/ZNF658/RNF215/CEMP1/LINS1/DBF4/KBTBD6/ASB7/ZNF292/VAMP3/C7orf25/RABGAP1/IER5L/ZNF658B/MARCH2/RBM12/RP11-176H8.1/PHF3/NT5C3B/PAFAH1B2/TIMM17A/ARMCX2/CDK2AP1/CTNNBL1/MAN1B1/HEATR5A/ZNF189/UBXN2A/CYCS/PDIA6/DGUOK-AS1/GPN1/POLR2M/GABPB1/TCAIM/YAE1D1/CEP97/PLOD2/LDAH/AASDHPPT/CD151/ORC5/E…	19	MGME1/IER5L/GLRX2/MRPS25/HECTD1/EGFL8/SCARB2/THAP5/PURA/CUL1/CSNK1A1/ZNF436/QKI/SSPN/SYNCRIP/ZBTB1/ZMYM2/MKLN1/GLS
10	greenyellow	74	CH507-9B2.5/HSPH1/GLCE/TMEM5/SEC11A/RCN2/SRPRB/TP53RK/PPAT/GART/EIF2S2P4/TTI2/HSDL1/C3orf14/HLTF/ITFG1-AS1/TMX2/NNT-AS1/SPATA5L1/NARS/DNAJC8/ATP6V1D/ZNF623/UMAD1/GLT8D1/EIF2S2/FAM217B/SH3YL1/UTP18/ABHD10/SLC39A6/GTF2E1/PRELID3B/DBR1/TRIM37/XRCC6/ITFG1/TARS/BNC2/RNF14/WDHD1/SNX4/TAF9/SELK/NPM1/RP11-80H18.3/MTIF2/CLNS1A/HNRNPK/PPP4R2/FAM200B/ASNSD1/VPS35/DNAJA3/NGLY1/HSP90AA1/CTC-498J12.3/RSL24D1/W…	17	TP53RK/GART/DNAJC8/EIF2S2/FAM217B/UTP18/PRELID3B/HNRNPK/DNAJB9/HSPA4/SET/SYF2/SPAG9/ETF1/CHD1/CDKN1B/POLK
11	grey	1308	METRN/TBRG4/PALMD/ST3GAL4/NEU1/MTHFS/ST20-MTHFS/NIPA2/FLOT1/ZC3HC1/SLC35B2/MAGED2/HACD3/POMGNT1/COMMD4/ISYNA1/LDHB/SLC39A1/AEN/SLC16A4/EXOSC4/PKM/MYH11/CNPY2/CDK2/ZNF428/PFKM/TRPV2/YIF1B/QPRT/AC079742.4/TTYH3/S100A13/WDR46/SUMF2/MESDC2/EDEM2/MAD2L1BP/P3H4/PER2/SNORA5C/SLC3A2/DDX39A/TUBB3/SRRM5/SLC52A2/RENBP/PDCD4/EEF2KMT/GRWD1/PAQR4/NUP93/PAICS/PLOD3/SSR2/PSEN2/SNRPC/TIMM50/POLD1/ATG101/TSPAN3/NS…	311	ST3GAL4/FLOT1/SLC35B2/SLC39A1/EXOSC4/PKM/S100A13/WDR46/MAD2L1BP/RENBP/ATG101/ARPC1B/H2AFZ/ASAH1/MRTO4/CTNNB1/SDCBP/TRIB3/ITPA/GSTO1/CD63/NOP56/PHLDA1/PSMB4/FAM210B/DDX56/PUF60/TSEN34/CENPN/LSM2/RUVBL2/SNHG16/PIN1/HSP90AB1/CYB561D2/ACOT7/NAA10/SERPINB6/VAT1/TPD52L2/DALRD3/SCAND1/CD2BP2/SLC25A13/GLMP/MRPL24/SENP3/PSENEN/ZKSCAN5/GALNT2/ZCCHC17/GRASP/LAGE3/RTKN/FAM50A/NUTF2/VAMP5/ADI1/ARSG/GIPC1/NIP7…
12	grey60	49	MCRIP1/FUZ/GNPDA1/DUT/MCM8/GSR/KDELR3/POP1/RNASEH2C/HAUS2/DHX9/TAF6L/NDUFAF7/C1orf123/RAB2B/TTC9C/WRB/NUP85/ZNF511-PRAP1/RNF41/TPM1/CWF19L1/ZNF511/ATXN3/PRKAG2/TMEM218/DLG1/PTCD3/TRIM65/CCDC7/ZNF124/KIFAP3/AC083899.3/ANGEL2/RP11-108K14.8/TBCE/ANAPC1/CH507-513H4.5/SFT2D3/MICU1/DNAJC9-AS1/ATP5S/RP11-671J11.5/CTD-2196E14.9/SENP2/CH507-513H4.4/CH507-513H4.3/CH507-513H4.6/GMPR2	10	RNASEH2C/TAF6L/PRKAG2/TRIM65/DNAJC9-AS1/GMPR2/TYSND1/ATE1/DCLRE1C/THAP9-AS1
13	lightcyan	55	AHCY/BEX3/PRMT1/CCT3/YIPF2/C19orf43/RP11-977G19.10/RP11-762H8.4/THOP1/NUDT22/PRDX5/C19orf70/SLC5A6/DNAJA4/SURF4/CCDC85B/TRPT1/TSTA3/NPM3/ABHD14A-ACY1/TRUB2/ACY1/GPR137/BAD/RINL/RPL4/KCND3/RPS10-NUDT3/RPS10/PCBD1/ACSBG1/CREB3L4/CDCA7L/PPP1R14B/IARS/DNAH11/RPS18/CHCHD1/RPSAP19/EEF1D/RP11-152F13.10/RP11-661A12.8/SMPD4/RPL4P4/RP11-475C16.1/RP11-425L10.1/RP11-661A12.7/MZT2A/FAM98C/RPS17/RPS19/SMIM19/H…	22	PRMT1/PRDX5/SLC5A6/DNAJA4/SURF4/CCDC85B/ABHD14A-ACY1/ACY1/GPR137/BAD/CREB3L4/PPP1R14B/RPS18/CHCHD1/RPS19/RPL8/ELOVL5/RACK1/RPL10/EEF1G/RPL23A/RPL3
14	lightgreen	37	RHOBTB3/PLEKHH2/NEK6/NANP/C3orf18/NT5DC3/GNPTAB/C9orf64/DSN1/METTL21A/RPL23AP82/WDR35/TBC1D32/SENP5/DNAJC15/SMIM11B/RBL1/PIGA/SMIM11A/SACS/PLEKHA8/MRPS5/PARN/ACSS3/TMTC4/NEK4/TMEM231/EMP1/FAM129A/IST1/ZNF514/FAM13B/RBMX/STX3/CARF/TRMU/OSGEPL1	8	NANP/METTL21A/PARN/IST1/NIPBL/ZFP91/BRWD1/EPS15
15	lightyellow	35	POLR2H/HSPA8/PPFIBP2/CCT5/LSM1/CRELD1/RP11-90P5.2/CTD-2256P15.4/WDR12/NIFK/ADCY6/FAM63B/APPL2/IFT46/AGPAT5/GTF2E2/HIKESHI/MTSS1/TAF12/GRAMD3/KALRN/VDAC3/SH3RF1/DST/UTP23/DCTN6/MRPL42/CREM/DPY19L4/YWHAB/KB-1608C10.2/VAPB/FNTA/FASTKD1/RP11-598P20.5	3	CRELD1/FEM1B/PRUNE2
16	magenta	116	ZDHHC4/RP11-106M3.2/RP11-106M3.3/PLEKHO2/HEXA/RP1-178F15.5/ANXA5/GALE/ORAI2/GYPC/CYBA/DNASE2/NAGLU/GRB2/FTL/CKLF-CMTM1/CTSZ/GPNMB/CKLF/BRI3/AC007192.4/PSAP/GALM/DUSP3/ELP3/PPT1/P2RX4/USF1/NAGA/IFI30/NEU3/AC113189.5/FUCA2/BEST1/LACTB/FTH1/GJC1/TMC6/SLC15A3/CD68/LIPA/ACP5/RNF130/TNFSF12-TNFSF13/MAP3K8/ZNF689/NPC2/CCR1/TNFSF13/SAT1/RIT1/FCGR2A/BCAT1/CYBB/VPS8/MSR1/CD83/FUCA1/PSMB10/CTC-479C5.12/LAPT…	13	NAGLU/CKLF-CMTM1/CKLF/DUSP3/NAGA/TNFSF12-TNFSF13/TNFSF13/SH3TC1/IVNS1ABP/HLA-DMA/HAS2/FOLR2/CD4
17	midnightblue	65	NOP10/TMEM147/RAB27B/HSPBP1/PTPRK/PDF/TCP11L2/DENND2C/ABLIM1/MRPS17/VAV3/GRHL1/CTD-2545M3.2/MACC1/EMC10/MYO5B/TTC39B/TOMM40/RP3-523K23.2/METTL7A/CWH43/MAP7/JTB/HOOK1/FAM84A/SDHAF1/CLCA2/PRRG4/SPTSSB/ORMDL2/SOWAHC/DHRS3/ANAPC13/ME1/EMC3/MPZL3/CYP2R1/COX6B1/SLA2/LEPR/LLfos-48D6.2/JSRP1/OAZ1/AC009052.12/NDUFA8/INSIG1/UQCR10/FRRS1/TOB1/ABHD5/RNF185-AS1/TFRC/TSPYL1/MSMO1/EPHA4/BCAP31/ALDH5A1/GUK1/PGAM…	8	HSPBP1/JTB/ORMDL2/ANAPC13/TOB1/RTN4/VAMP8/PCK2
18	orange	19	TBX18/VPS13A/CDC5L/GOLGA6L5P/RNF8/PNISR/ZNF891/LIN52/ZNF24/GOLGA6L4/ZIK1/GOLGA8N/NAF1/RUFY2/SLC7A2/DPY19L3/DHFRL1/NDN/RP3-368A4.5	3	HOOK3/FIP1L1/HNRNPH3
19	pink	134	ADGRL3/TRMT112/RP11-1100L3.7/RRP9/TMEM9/NME1/CCT6A/FAM96B/FADD/TMEM101/PHB/RP11-1079K10.4/RP11-805J14.5/SNRPB/FUNDC2/AP1S1/FLYWCH2/AC024592.12/NDUFA11/C14orf119/PTCD1/JOSD2/MRPL40/POP5/TCEB2/ATP5J2-PTCD1/NME1-NME2/ALDH18A1/OTUB1/NPRL2/IFT52/CECR5/DDX28/CCT7/SNRPD2/ANAPC11/NME2/GK5/COX7A2L/HNRNPCP2/MRPL52/GEMIN6/KRT19/VPS25/COA3/MRPS7/MED18/C1QBP/WDR74/DSG3/LINC00493/MRPL53/PHB2/TACO1/PSMG3/RP11-6…	35	TRMT112/NME1/FADD/TMEM101/PHB/NDUFA11/MRPL40/NME1-NME2/NPRL2/SNRPD2/ANAPC11/NME2/MRPL52/MRPS7/WDR74/MRPL53/METTL23/PRDX3/AMZ2/FIS1/VDAC1/TOMM7/NDUFB1/ESRRA/POP7/FADS1/RPS9/ISCU/RPLP0/RPL35A/RPS15A/SLC25A11/RPL7/EEF1A1/C17orf75
20	purple	88	PLA2G15/PARM1/LHFPL2/GTF2A2/MORF4L1/OAZ2/TET2/CSTF1/C19orf25/DAAM1/SLC25A15/CTD-2544N14.3/XXbac-BPG32J3.20/ABHD16A/CANT1/TYMS/RP4-539M6.19/TIMM10B/SEC23B/ZFP36L2/TMCC3/PDCD7/ZNF627/SGK3/NUP155/C8orf44-SGK3/HEXB/TOR1B/NUP160/SYTL1/CSNK2A1/BAK1/SLX1A-SULT1A3/SEPHS2/TMED8/SPTLC3/NIPSNAP1/PCNX4/UGGT1/ZBTB43/SQSTM1/C5orf45/ELMO3/C1orf112/SDHC/C6orf62/PDP2/SLX1B-SULT1A4/MGAT1/KLHDC3/SDC4/GOSR2/PRDM1/TO…	28	PLA2G15/LHFPL2/TYMS/ZFP36L2/BAK1/SEPHS2/MGAT1/SNX5/TPRA1/NPC1/CPEB2/RPS7/CDC42SE1/PPARGC1B/ZCCHC2/CHMP1B/KDM5B/PRPF4B/USP9X/ZBTB25/YY1/SMAD2/POLD3/MFSD5/PPP1R15B/ARF6/FBXO9/MPZL1
21	red	152	LIFR/TC2N/PAWR/RNF152/GPX1/PLAGL1/RAPGEF5/MMP14/ABCA10/CRIM1/ZNF721/PCNX2/COBLL1/MAP3K4/PREX2/FRY/TSHZ2/PPM1L/SETBP1/MKL2/TXNIP/EBF1/NTRK2/LRIG3/FGD6/SLIT2/PARD3B/FAT4/POLR2D/EMCN/UTP20/RGS5/ZNF33A/ECM2/MYCBP2/TMEM98/KDM7A/AC003991.3/PALLD/KLF3/PODXL/ABCA6/STEAP4/SGMS1/ARAP1/TRPS1/LPAR1/KITLG/GALK2/SRBD1/HFE/FCGRT/CXCL12/ABI3BP/APLF/S1PR1/PPM1M/MGST3/TGS1/CAST/FMNL2/WWP1/TEK/HYAL2/TCF4/CTAGE5/VST…	12	MMP14/KLF3/HFE/HYAL2/CAMK1/DAB2/PPP4R3A/FBXL17/GAS1/SOCS2/USP34/BIRC6
22	royalblue	25	LLNLR-245B6.1/RP11-517H2.6/REPS1/ERVK3-1/SHPRH/CXorf40B/SLC35B3/AMY2B/MPLKIP/MTMR2/NEMP1/MPHOSPH9/USP8/KLHL42/ZNF451/ZBTB10/ARMCX5/RP11-562A8.4/PDLIM5/EIF3J/LATS1/PTPRB/SEC31A/AIDA/UBALD2	3	NEMP1/SEC31A/PURB
23	salmon	67	PATJ/ZNF91/ZNF138/ZNF430/MRPL48/PDZD2/ZNF117/RPUSD3/MYO6/ZC3HAV1L/NMNAT1/ALG8/ERV3-1/ZNF254/ZNF43/EMP2/SH3BGRL2/MYLK/SGSM3/RP11-27M24.1/VIMP/FAM101A/SRD5A1/PTK6/ILF2/FERMT1/LRP11/ARHGAP32/ZNF626/STK39/C15orf40/CRYBG3/RNASE4/ZNF510/RP11-903H12.5/C2CD2/SSNA1/MFSD6/FLRT2/RP11-385D13.1/NARS2/GPC1/F2RL1/CNKSR3/UCK1/ARHGEF12/SIVA1/FAM83H/JAGN1/OXSM/CRCP/ING4/STRBP/RP11-389G6.4/TTC30A/IPO5/RP11-214K3.25…	9	MRPL48/ZC3HAV1L/ALG8/NARS2/ARHGEF12/JAGN1/PRDX2/HES1/UBQLN1
24	tan	82	TMEM230/MRGBP/RAP2B/GLB1/ADPGK/PHC2/SLC43A3/PSD4/COLGALT1/ARHGEF40/RAB5C/RFX5/RP11-802E16.3/RP11-872D17.8/C11orf24/TCIRG1/RASGRP1/NECAP2/RPS6KA4/RAB29/KIAA0226L/ELMO1/RGS19/MCM5/NFKBIE/ARHGAP27/ITGAX/C17orf62/ADPRH/ADGRE2/PIP5K1A/RP11-126K1.8/UNC93B1/DEF6/COTL1/DENND5A/SEMA4D/C10orf54/PDGFB/PITPNC1/GIMAP8/FUT11/EVL/MBOAT1/C16orf62/PI4K2A/PRKCH/ARHGAP4/SLC36A1/MAP3K14/IGF2R/CCDC69/CD81/RP11-548K23…	19	TMEM230/RAP2B/C11orf24/TCIRG1/MCM5/NFKBIE/PITPNC1/FUT11/PI4K2A/ARHGAP4/KDM6A/CSK/DIAPH1/ACTB/PTPN6/FGD2/BCOR/GRK2/TAPBP
25	turquoise	1375	TMEM8A/RP11-148K1.12/VPS18/PGPEP1/EIF4EBP1/PTTG1IP/MAST4/SLC4A2/COPS7A/ALG1/GPAT4/C1orf132/FAH/RUVBL1/AC069368.3/SLC35B4/PPP1R12B/CFLAR/PPIB/FILIP1L/SNX22/MIR1282/SMARCA2/RP11-360L9.8/SERF2/SHMT2/ACP2/TELO2/TRIM27/SLCO3A1/LRWD1/SSBP4/CFLAR-AS1/MFSD10/DMXL2/SPG21/RAB4B-EGLN2/RP13-104F24.2/FAM13A-AS1/NLRP1/ADSL/ETS2/FKBP10/MIR6820/COG8/CUTA/ANKRD28/APEH/RP1-225E12.2/DGKA/SLC38A7/PAPD7/TLE4/SMG5/CYP…	475	VPS18/SHMT2/ACP2/TRIM27/COG8/CUTA/SMG5/LYPLA2/B3GAT3/DPH2/BAX/RHBDD3/MAZ/CD320/EVA1B/RAB13/PLXNA1/UBL7/NDUFAF3/AMDHD2/HM13/VKORC1/GANAB/UPP1/FBXO7/SRRD/CLN6/SPNS1/SOX4/ZNF775/GTPBP2/SPRED1/SERPINH1/SLC39A7/PPP1R37/HYOU1/EMC1/U2AF2/C1orf216/ALDH16A1/SNHG15/YWHAG/LYST/MLLT11/GABPB2/LIMK1/NFIA/GARS/ZCCHC3/E2F4/HMGXB3/E2F3/CAPRIN1/ANKHD1/ZNF768/SLC7A6OS/TADA3/ANKHD1-EIF4EBP3/VEGFB/AP2S1/AIFM2/NOP2/RN…
26	yellow	260	ANK3/EGFR/NEBL/KIAA1671/KLF4/COG8/EFNB2/MPP7/TM7SF3/ID1/DFFA/KLF5/MBD3/ARHGEF37/TACC2/UTP4/TRIM28/RITA1/SYNE2/STX17/NDRG2/PTPRF/PLD4/COPZ1/Telomerase-vert/TERC/FAM83B/SDR42E1/PARD3/CLDN1/PEX10/CLSTN3/PLA2G4B/DSG1/LLGL2/MIR205HG/DSG1-AS1/DGAT2/IPPK/TRIM29/CARM1/LARS2/TACSTD2/IRF6/AAR2/EHF/ATP5SL/DEGS2/DSP/ACVR1B/MAL2/IFFO2/EXPH5/BCL2L13/GSS/DSC3/SCEL/MAOA/GAREM1/PROM2/EIF2B5/CXADR/NIPAL2/ARHGEF4/N…	51	COG8/ID1/ARHGEF37/RITA1/BCL2L13/FAXDC2/BNIPL/RARG/PPT2/S100A14/EIF2AK1/DUSP7/GPR157/BORCS8/PPP4C/FEN1/UBC/BSCL2/MECR/BORCS5/RAB1B/COX8A/WDR38/ELOVL1/PHLDA3/HDGF/AC104534.3/HMGA1/HSPA9/FXYD3/TMEM189/CBX4/TP53INP2/SYVN1/PLP2/KEAP1/RPL35/KIAA0513/TECR/SMPD2/ATP6V0C/BCKDK/ZNF219/PIGV/AGPAT1/POLDIP3/MLF2/IRF2BPL/S100A16/ZDHHC5/G6PD
Table 1: Gene Overlaps between Modules and Superenhancers
